# Supplementary material for: Prediction of CAF-related genes in immunotherapy and drug sensitivity in hepatocellular carcinoma: a multi-database analysis
Source: Genes Immun. 2024 Jan 17;25(1):55–65. doi: 10.1038/s41435-024-00252-z (PMC10873201; doi:10.1038/s41435-024-00252-z)
Supplement: Supplementary file 3 — Supplementary Table 1 [file 41435_2024_252_MOESM3_ESM.xlsx]

## Sheet: Supplementary table 1
Supplementary Table 1. CAF scoring was performed on HCC expression data using MCPcounter algorithm to obtain a fibroblast score for each tumor
ID	TCGA-G3-A25X	TCGA-DD-AADS	TCGA-G3-AAV3	TCGA-T1-A6J8	TCGA-2Y-A9GU	TCGA-2Y-A9HB	TCGA-DD-A73E	TCGA-UB-A7MB	TCGA-DD-A73A	TCGA-DD-AAEG	TCGA-ED-A8O6	TCGA-G3-AAV7	TCGA-CC-A7IJ	TCGA-2Y-A9H9	TCGA-CC-5261	TCGA-RC-A7SH	TCGA-DD-A1EI	TCGA-G3-A3CJ	TCGA-GJ-A9DB	TCGA-ED-A7PY	TCGA-K7-A5RG	TCGA-G3-A7M5	TCGA-DD-AADN	TCGA-CC-A8HS	TCGA-WQ-AB4B	TCGA-FV-A23B	TCGA-FV-A3R3	TCGA-G3-AAV0	TCGA-5C-A9VG	TCGA-BC-4072	TCGA-DD-AAVV	TCGA-DD-AADB	TCGA-DD-AAVQ	TCGA-CC-5258	TCGA-EP-A3JL	TCGA-DD-A73C	TCGA-G3-AAV1	TCGA-DD-AAEE	TCGA-G3-A25T	TCGA-LG-A9QC	TCGA-ED-A82E	TCGA-DD-AACF	TCGA-QA-A7B7	TCGA-DD-AAC9	TCGA-DD-AAE6	TCGA-DD-A3A2	TCGA-DD-A39Y	TCGA-BC-A112	TCGA-ZP-A9CZ
T cells	1.6328	1.22345	2.08045	0.602156	0.671961	1.58838	0.214449	0.527285	1.20835	0.562508	1.32581	1.16237	2.64915	0.72591	2.64755	0.591108	1.17544	0.303437	0.949224	0.496324	3.03029	0.60396	1.67677	1.08494	0.752521	1.25527	1.05205	0.587908	0.717103	2.41192	1.87929	2.17891	2.7739	1.34194	1.43975	0.852088	0.41081	0.576697	0.819345	0.472423	1.04834	0.608941	1.18833	1.1158	0.197824	0.296299	0.667993	0.597221	1.68657
CD8 T cells	2.04383	1.62115	2.6957	0.231187	0.253989	1.35276	0.252537	0.120086	0.946132	0.049352	0.33182	0.275841	3.34684	0.393965	1.19755	0.127633	0.228726	0.153287	0.438399	0.23634	3.29602	0.292546	3.10894	0.174918	0.10541	0.726482	0.453755	0.411209	0.171719	1.58895	0.633664	2.14411	2.11547	0.343806	0.69964	0.544683	0	0.0899049	0.400319	0.0353424	0.152897	0.225768	0.259544	0.336512	0	0.138945	0.192194	0.0867838	1.30363
Cytotoxic lymphocytes	1.57966	0.938263	1.53092	0.397564	0.614398	1.19702	0.340561	0.3727	0.936648	0.298863	0.694817	0.594491	1.74699	0.658872	1.21689	0.323569	0.625046	0.532254	0.606282	0.559466	2.40293	0.658863	1.73911	0.846298	0.261227	1.02512	0.843709	0.650464	0.365143	1.70167	1.03087	1.51984	1.41584	0.869287	1.10473	1.48136	0.219021	0.412437	0.891044	0.378848	0.400248	0.856947	0.652749	0.477497	0.138796	0.553885	0.409258	0.453309	1.1766
B lineage	0.304078	0.218343	1.31382	0.241652	0.204977	0.580853	0.204941	0.223548	0.151105	0.376886	0.348417	0.837133	0.580832	0.164419	3.76615	0.219943	0.597349	0.170628	0.44253	0.296503	2.59605	0.0589276	1.15417	0.791953	0.140079	0.476277	0.349261	0.269798	0.239981	1.30912	1.20968	2.05901	3.41964	0.593585	0.453618	0.229237	0.184986	0.199943	0.606334	0.0748027	0.405376	0.201229	0.912423	1.21446	0.119208	0.315842	0.0817733	0.961013	1.27033
NK cells	0.475977	0.055159	0.477278	0.0859946	0.14036	0.211505	0.385118	0.355934	0.260929	0.13019	0.0798769	0.125966	0.288617	0.289617	0.316196	0.0677667	0.202066	0.102153	0.28691	0.0863696	0.788243	0.233795	0.428265	0.271506	0.0953216	0.238112	0.171062	0.125206	0.133664	0.285113	0.362675	0.593525	0.317089	0.147317	0.301324	0.499086	0.15683	0.109526	0.199773	0.140859	0.0861888	0.244712	0.28882	0.0715076	0.034864	0.178653	0.0526292	0.0981223	0.363109
Monocytic lineage	3.70457	2.33258	2.90667	2.38502	1.79275	2.90269	1.76729	1.82123	2.34292	1.95573	3.09251	3.80304	4.62511	2.73838	3.57134	1.6196	3.39913	1.47951	3.15481	1.79248	3.87835	2.23367	2.59726	2.12542	2.24178	2.84684	3.09404	1.62804	2.37846	4.09719	3.59093	3.36797	3.1895	3.93386	3.08804	2.37146	2.83751	1.75862	2.42634	1.62256	2.34747	2.96639	1.76003	2.5608	1.04345	1.1873	2.70883	3.48795	3.39457
Myeloid dendritic cells	1.20954	0.712315	1.71108	1.28996	0.670027	1.06224	0.742853	0.692682	1.10381	0.856725	1.09307	1.44731	2.40563	0.895143	3.48308	0.393983	1.56261	0.506194	1.48274	0.87883	1.86601	0.598357	0.783064	1.65429	0.868459	2.04134	1.76799	0.679579	1.0904	2.32623	2.13503	1.94279	3.30456	1.99236	1.4642	1.21337	0.94205	0.923576	1.61996	0.641351	0.743769	1.01747	1.45522	1.01768	0.221006	0.732144	0.767275	0.998285	2.28956
Neutrophils	1.85383	1.3034	1.67298	2.02315	1.99219	2.06464	1.87732	2.44772	2.00555	1.9766	2.01536	1.91204	1.35662	2.33988	2.64953	1.79229	2.29054	1.46551	2.28455	1.97581	2.21156	2.14317	1.41867	2.25845	1.69549	2.1532	2.38559	1.60074	2.01299	2.73858	1.94293	2.03163	1.68551	2.48998	1.68323	2.45222	1.67794	1.5351	1.45499	1.59525	1.19619	1.77952	2.21498	1.9129	1.70908	1.64939	1.64472	1.63716	2.16466
Endothelial cells	2.81536	1.54506	2.33254	2.04182	2.32096	2.48081	2.79065	2.53007	1.84548	2.43745	2.04498	2.5471	2.88047	2.51611	3.82691	1.98628	3.17005	2.02309	2.97729	1.74308	2.36063	1.67567	0.901523	2.78802	1.95137	2.83979	3.56489	1.76213	2.99412	2.62143	2.97336	2.22602	2.37494	2.62264	2.2002	3.33363	2.76149	2.27466	2.29633	2.48649	2.99091	2.36214	2.13223	2.04397	1.32937	1.67857	1.38859	3.10962	2.62897
Fibroblasts	5.14632	1.43223	4.5212	4.43844	2.71724	4.34927	2.82265	2.90764	2.71523	4.27775	4.53573	4.8582	7.89427	3.54916	6.99033	3.87044	5.57471	2.75082	5.16005	2.93722	3.86597	2.45546	0.899078	4.10522	3.88804	3.07204	6.01998	3.14116	5.47493	5.45354	5.23594	3.4118	4.65078	4.63582	4.21458	4.25622	3.65966	3.55987	5.66757	3.96837	5.63237	2.68523	3.57712	4.79492	1.53529	3.11533	3.38521	5.56583	4.77288
[truncated: 322 more columns]
