# Supplementary material for: Prediction of CAF-related genes in immunotherapy and drug sensitivity in hepatocellular carcinoma: a multi-database analysis
Source: Genes Immun. 2024 Jan 17;25(1):55–65. doi: 10.1038/s41435-024-00252-z (PMC10873201; doi:10.1038/s41435-024-00252-z)
Supplement: Supplementary file 4 — Supplementary Table 2 [file 41435_2024_252_MOESM4_ESM.xlsx]

## Sheet: Supplementary table 2
Supplementary Table 2. CAF scoring was performed on HCC expression data using MCPcounter algorithm to obtain a fibroblast score for each tumor
ID	GSM2011285	GSM2011286	GSM2011287	GSM2011288	GSM2011289	GSM2011290	GSM2011291	GSM2011292	GSM2011293	GSM2011294	GSM2011295	GSM2011296	GSM2011297	GSM2011298	GSM2011299	GSM2011300	GSM2011301	GSM2011302	GSM2011303	GSM2011304	GSM2011305	GSM2011306	GSM2011307	GSM2011308	GSM2011309	GSM2011310	GSM2011311	GSM2011312	GSM2011313	GSM2011314	GSM2011315	GSM2011316	GSM2011317	GSM2011318	GSM2011319	GSM2011320	GSM2011321	GSM2011322	GSM2011323	GSM2011324	GSM2011325	GSM2011326	GSM2011327	GSM2011328	GSM2011329	GSM2011330	GSM2011331	GSM2011332	GSM2011333
T cells	6.82145	6.95582	6.81329	7.16163	6.90587	7.20058	7.58897	6.9264	6.75161	6.87915	6.80494	6.80701	6.87536	7.56567	7.04439	6.99691	6.98179	7.18758	6.7452	6.80594	7.26421	7.19895	7.04623	6.86948	6.98588	6.91593	7.13939	6.96286	7.80213	7.25485	7.02497	7.02358	7.13681	6.98903	6.93268	7.34269	7.07915	6.80465	6.94548	7.09408	6.98745	6.96225	6.81254	6.99537	6.74655	7.25608	7.18807	7.07043	7.1965
CD8 T cells	6.58806	6.64655	6.56472	6.68001	6.63943	6.68139	6.7552	6.82066	6.68932	6.65745	6.59999	6.58251	6.53005	6.86603	6.54337	6.5038	6.51039	6.58942	6.53422	6.61851	6.59762	6.58281	6.67841	6.67552	6.55093	6.67463	6.5795	6.76149	6.73606	6.595	6.57749	6.48349	6.53793	6.59058	6.5809	6.6211	6.62031	6.55921	6.58525	6.74339	6.58483	6.60835	6.60338	6.60831	6.647	6.54104	6.73133	6.71546	6.71715
Cytotoxic lymphocytes	6.57869	6.89009	6.80883	6.87733	6.90319	7.33087	7.66072	6.88087	6.69134	6.70726	6.62642	6.54942	7.00385	7.69449	6.71037	6.78535	6.89575	7.31211	6.634	6.89114	7.46995	7.10861	7.18061	6.86414	6.86638	6.79144	7.0659	6.76294	8.10984	7.04362	6.83912	6.98626	6.9356	6.81673	7.0394	7.35737	6.86498	6.76626	6.92741	6.77219	7.1282	7.13004	6.72238	6.92461	6.54704	6.88785	7.26067	7.28137	7.1871
B lineage	6.82122	6.76061	6.75061	6.73238	6.69726	7.03732	7.29158	6.77934	6.77531	6.7585	6.67343	6.73995	6.92092	6.79833	6.66317	6.77951	6.85961	6.83985	6.69804	6.83079	6.969	6.90697	6.9183	6.79749	6.77497	6.82149	6.7914	6.8096	7.33545	6.8147	6.81206	6.77115	6.9695	6.75161	6.74694	6.81723	6.77222	6.79014	6.72978	6.80438	6.90749	6.92598	6.77069	6.77616	6.79693	6.81211	7.07517	6.86733	6.88434
NK cells	6.68344	6.73589	6.73329	6.72783	6.74417	6.86559	6.73667	6.79864	6.69513	6.70546	6.67692	6.72794	6.70728	6.85149	6.7414	6.71476	6.7762	6.77056	6.70919	6.77977	6.72419	6.83902	6.83125	6.70177	6.68569	6.72865	6.77323	6.6441	7.05466	6.71443	6.69569	6.74598	6.69822	6.71027	6.73626	6.77577	6.66003	6.66162	6.67634	6.66086	6.71052	6.64693	6.62499	6.68331	6.61645	6.71968	6.84054	6.82749	6.74596
Monocytic lineage	7.82951	8.73891	8.1772	9.21234	8.18419	8.31077	9.18773	8.04699	7.31779	7.93516	7.85529	7.67408	8.45942	8.2976	8.20437	7.73385	8.4056	8.66392	7.96445	8.11516	8.86718	8.28738	8.61301	7.75637	7.68915	8.567	8.71565	8.24087	9.43829	8.8405	8.2747	7.71785	8.82938	8.92477	8.20229	7.60454	9.17027	8.23199	7.55741	8.76326	8.97324	7.92129	8.40999	8.83662	8.51446	9.00307	8.83897	8.75403	8.14909
Myeloid dendritic cells	7.12165	7.16045	6.89922	6.90676	6.84635	7.01981	7.10113	7.00191	6.81451	6.98809	6.97531	7.04585	6.9534	6.82952	6.95495	7.03536	7.04979	6.97403	6.95043	6.97587	6.91212	7.16344	6.98739	6.86018	6.85052	6.83241	7.1156	6.85972	7.0698	7.13783	6.94209	6.90935	7.08864	7.0382	7.00402	6.81228	7.13218	6.89024	6.77819	6.87431	7.20878	6.98318	6.89301	7.0667	6.8681	7.17365	7.11434	7.18807	6.93668
Neutrophils	7.65887	7.52665	7.9996	7.5208	7.07974	7.71804	7.18159	7.82706	7.2607	7.69344	7.74351	7.72682	7.51863	7.43241	7.26829	7.42374	7.18609	7.5958	7.42538	7.87773	7.0315	7.67304	7.81746	7.70482	7.63325	7.53787	7.64119	7.5492	7.50436	7.55756	7.65736	7.58011	7.59636	6.88018	7.17706	7.2728	7.38837	7.55451	7.44192	7.43795	7.60418	7.2707	7.66345	7.59529	7.50862	7.2803	7.57109	7.53743	7.53911
Endothelial cells	7.45879	7.57066	8.18404	7.50355	7.73732	7.86952	7.85115	8.26905	7.43069	7.67995	7.67563	7.283	7.74176	7.47946	7.78983	7.56659	8.1548	7.55031	7.80252	8.08342	7.56096	7.65442	7.28431	7.66818	7.35554	7.54549	7.74311	7.74732	7.55307	7.82386	7.4739	8.15669	7.81043	7.70899	7.67101	7.6004	7.85995	7.40425	7.4903	7.43747	7.75763	8.45387	7.74113	7.75123	7.60081	7.59859	7.71677	7.8417	7.60237
Fibroblasts	7.17375	8.34141	8.57849	7.17736	7.92576	7.33835	11.0465	7.45859	6.91113	7.10304	7.00382	7.02751	8.60405	6.61935	7.46347	7.57945	9.24255	6.68084	6.9562	8.60165	11.1575	7.97911	8.73934	7.82951	7.16282	7.6065	7.37469	8.75843	7.62303	7.6398	6.73265	8.59783	9.58808	8.61922	6.70896	6.69274	8.80298	7.45409	9.00862	8.87186	8.15757	9.50783	6.721	6.98692	7.29397	7.50682	7.85235	9.44559	6.27618
[truncated: 66 more columns]
