# Supplementary material for: Prediction of CAF-related genes in immunotherapy and drug sensitivity in hepatocellular carcinoma: a multi-database analysis
Source: Genes Immun. 2024 Jan 17;25(1):55–65. doi: 10.1038/s41435-024-00252-z (PMC10873201; doi:10.1038/s41435-024-00252-z)
Supplement: Supplementary file 5 — Supplementary Table 3 [file 41435_2024_252_MOESM5_ESM.xlsx]

## Sheet: Supplementary table 3
Supplementary Table 3. One-way cox analysis was performed on these 33 candidate genes
id	futime	fustat	CDR2L	SPRED1	PFKP	ENG	KLF2	FSCN1	VCAN
TCGA-G3-A25X	4.87397	0	4.33378	4.51518	3.9033	7.31963	5.75112	6.93028	4.2289
TCGA-DD-AADS	1.29863	0	2.33653	2.41513	2.07049	6.54403	4.52634	3.27107	1.55602
TCGA-G3-AAV3	1.12877	0	3.03629	3.48508	3.68011	5.80721	4.99098	6.06027	3.42795
TCGA-T1-A6J8	0.0630137	0	3.03316	3.7837	4.91077	6.21878	4.7355	4.96757	3.79409
TCGA-2Y-A9GU	5.31233	0	2.83645	4.01458	5.0912	6.03418	4.19262	4.89736	1.85763
TCGA-2Y-A9HB	0.712329	0	3.21141	3.06004	2.65553	5.90114	5.66326	5.3428	3.4091
TCGA-DD-A73E	0.120548	0	2.7555	3.38064	2.28033	6.56245	4.58715	4.75865	1.6788
TCGA-UB-A7MB	1.64658	0	3.54901	3.55841	2.30546	5.63957	4.31115	5.02364	2.25659
TCGA-DD-A73A	1.99452	0	2.54826	4.10065	2.23955	5.66528	5.01606	4.53787	1.94189
TCGA-DD-AAEG	1.96986	0	3.49282	3.32803	4.35629	6.40674	5.83254	5.39869	3.09432
TCGA-ED-A8O6	0.153425	1	3.54009	3.55852	2.67552	5.3275	4.19238	5.50232	3.40395
TCGA-G3-AAV7	0.989041	0	5.63631	5.82465	4.65612	6.09617	4.52199	6.60888	4.3236
TCGA-CC-A7IJ	1.04658	0	6.57652	6.15175	3.54514	6.9432	6.27396	11.5276	6.95884
TCGA-2Y-A9H9	1.90959	0	2.95706	3.06598	2.40892	6.32733	4.21588	5.12411	2.306
TCGA-CC-5261	0.265753	1	5.664	6.20179	4.09171	8.121	6.86898	7.75638	6.66962
TCGA-RC-A7SH	1.28219	0	3.33285	2.99109	2.41312	5.48936	4.79193	5.61069	3.09519
TCGA-DD-A1EI	0.50137	0	3.99017	4.86743	2.9745	6.90239	5.83796	6.58726	6.95798
TCGA-G3-A3CJ	1.6274	0	2.2414	2.43166	2.11489	6.07363	3.79929	4.87594	1.67672
TCGA-GJ-A9DB	0.183562	1	3.68789	4.53544	3.76919	6.69558	5.06226	5.95079	4.99384
TCGA-ED-A7PY	1.06849	0	2.289	2.72589	1.82141	5.90552	4.49262	4.72497	2.10274
TCGA-K7-A5RG	1.42192	0	2.77823	4.34898	3.86193	5.88109	5.62737	5.6102	3.28353
TCGA-G3-A7M5	1.22466	0	2.44408	2.6004	1.83726	5.76782	3.20618	3.73633	1.70389
TCGA-DD-AADN	2.46027	0	1.67388	2.97197	2.29614	4.58742	3.95751	4.0143	1.58423
TCGA-CC-A8HS	0.821918	1	3.21812	4.69759	2.67677	5.87807	4.6774	6.37046	2.59961
TCGA-WQ-AB4B	1.08219	0	2.92053	2.80289	2.02862	5.9662	5.30351	4.57845	3.40813
TCGA-FV-A23B	5.07397	1	2.88383	4.0558	2.41686	6.06631	4.52731	5.7123	1.99444
TCGA-FV-A3R3	1.00274	1	4.21431	4.69424	4.24717	8.01729	5.46905	7.18832	5.44768
TCGA-G3-AAV0	1.30411	0	2.50245	2.60958	2.05211	6.69785	5.16748	4.76925	1.70629
TCGA-5C-A9VG	0.89863	0	4.11359	4.00124	4.50589	6.85176	6.74679	7.46145	5.1221
TCGA-BC-4072	4.08219	1	6.13252	4.74447	6.38179	6.28608	4.65714	7.47762	7.81919
TCGA-DD-AAVV	6.72603	0	3.92162	4.07425	4.04694	6.93961	6.15344	6.46632	4.08638
TCGA-DD-AADB	3.40274	0	2.84989	3.89919	3.28347	5.67584	4.54026	5.79318	3.05072
TCGA-DD-AAVQ	7.47397	0	3.12426	3.59055	3.39428	7.05346	6.57264	6.24661	3.3457
TCGA-CC-5258	0.353425	1	3.59242	5.26105	3.02574	5.49754	4.35133	7.31128	6.89594
TCGA-EP-A3JL	0.830137	0	2.99085	3.56026	3.23137	6.47583	5.79226	5.43773	3.43925
TCGA-DD-A73C	1.92055	0	3.70812	4.05519	2.5311	6.99233	5.79175	6.17352	3.69745
TCGA-G3-AAV1	0.983562	1	3.23854	3.76331	4.03299	5.6668	4.50523	5.713	2.03027
TCGA-DD-AAEE	2.21918	0	3.06656	3.65959	2.55841	5.72591	5.12768	5.40916	2.30839
TCGA-G3-A25T	4.25479	0	6.06001	5.46068	7.1013	6.85041	5.97706	6.64065	3.9437
TCGA-LG-A9QC	1.16438	0	3.47178	4.1992	4.00113	6.10297	4.07746	5.26982	2.68396
TCGA-ED-A82E	1.11781	0	5.01165	4.91905	8.42936	8.14399	5.66502	7.36592	5.1335
TCGA-DD-AACF	1	1	2.59312	3.06545	2.61646	5.73779	4.25739	5.49675	2.01343
TCGA-QA-A7B7	0.257534	0	2.76295	2.83206	2.41483	5.33556	3.8881	5.22484	2.13096
TCGA-DD-AAC9	0.950685	0	3.06254	3.23363	2.32274	6.66335	5.12967	5.40532	3.84245
TCGA-DD-AAE6	0.386301	0	2.0523	2.73193	1.53892	4.39645	3.0481	3.73873	1.55642
TCGA-DD-A3A2	5.83836	1	2.24111	2.69802	1.63551	5.5759	4.08277	4.53869	1.75052
TCGA-DD-A39Y	0.468493	1	4.01196	3.51007	5.02482	4.46006	3.38352	5.20462	2.13105
TCGA-BC-A112	0.419178	1	7.36781	5.9257	3.17915	6.81501	5.21838	6.21807	5.38337
TCGA-ZP-A9CZ	1.93425	0	3.50996	4.06712	3.63334	6.33354	5.65114	6.00306	3.43449
TCGA-CC-A3MB	0.863014	1	3.10096	3.84389	6.6849	5.5187	3.74134	6.01789	2.81359
TCGA-DD-AAE1	1.51233	0	2.48609	3.09229	2.17204	4.73253	4.11297	5.53323	1.67807
TCGA-EP-A3RK	0.994521	0	3.19663	4.49785	4.03431	6.51799	5.38312	6.42837	2.90055
TCGA-G3-A3CG	1.84384	0	3.33502	3.46165	2.21892	5.90588	4.30521	4.77044	3.55826
TCGA-DD-AA3A	1.12329	1	5.17512	6.12278	7.80759	5.46562	6.84123	10.4002	8.5809
TCGA-BC-4073	2.32603	0	4.62061	5.86503	5.98617	5.98704	4.6082	6.01204	5.35469
TCGA-DD-AACK	0.0246575	0	3.20788	4.38401	2.65795	5.56663	4.04435	5.66383	1.76484
TCGA-XR-A8TE	2.53425	0	3.36402	2.95043	2.51162	6.13279	5.47256	5.96071	4.0587
TCGA-G3-A25V	2.35616	0	3.30293	4.08969	2.83488	6.89227	5.5016	5.65479	4.18182
TCGA-DD-A4NA	2.76164	0	7.48665	5.85451	8.54098	6.65833	5.38798	6.77657	5.61083
TCGA-DD-AAD3	3.54795	0	3.99847	4.00662	2.77601	7.31274	4.91337	6.3754	4.90895
TCGA-DD-A118	9.41644	0	3.60066	3.82204	2.75508	6.64829	4.86048	6.38986	3.64624
TCGA-CC-A9FV	0	0	4.56425	5.75023	6.02824	8.11072	8.09551	8.43604	4.38739
TCGA-ED-A459	2.49315	0	3.16373	4.22878	6.17439	5.89217	4.30711	5.49127	2.53334
TCGA-RC-A7SB	1.61096	0	2.80522	3.44041	2.48198	5.16706	4.27294	4.64273	2.11203
TCGA-WQ-A9G7	0.0821918	0	4.3592	3.78107	3.79994	5.10502	5.3996	7.62885	2.49935
TCGA-DD-AAEA	1.57534	0	2.53512	2.86454	2.08872	4.77965	4.1591	4.21385	1.98078
TCGA-G3-A7M7	0.989041	0	3.03864	3.18676	4.27287	5.54113	4.3039	4.66687	2.51913
TCGA-BC-A10T	2.29315	1	4.41594	4.21693	3.11129	6.83624	5.04028	6.42797	4.76682
TCGA-DD-AADP	1.25479	0	3.37136	3.63977	2.85806	6.1692	5.19002	5.76975	3.43625
TCGA-DD-AACT	4.27945	0	2.86332	3.19134	2.29757	6.80281	4.53505	5.57726	2.98489
TCGA-UB-A7MA	2.32329	0	4.62617	4.49925	5.1445	5.81107	4.90198	6.04364	4.32605
TCGA-DD-A73D	1.89863	0	1.90737	2.32967	1.73997	4.45542	3.54005	3.56487	1.6102
TCGA-DD-A4NB	2.70959	0	4.43252	5.02274	4.19804	7.37995	6.80832	6.67169	8.13919
TCGA-2Y-A9GT	4.44932	1	3.3801	3.62287	3.07124	6.97434	4.9022	5.83252	3.23329
TCGA-DD-AADL	1.74247	0	2.67522	4.65613	2.07285	4.75187	3.79612	4.57543	1.81324
TCGA-DD-A1EG	3.7589	1	3.21273	4.06719	3.26748	6.695	4.81156	5.75805	4.2883
TCGA-DD-A4ND	7.52329	0	4.38691	4.69196	3.83948	7.29309	5.60121	6.48452	5.74882
TCGA-2Y-A9H6	0.978082	0	3.71771	4.21704	3.74974	7.41562	5.82551	6.62927	4.32527
TCGA-DD-AAW1	5.44932	0	2.48867	3.43395	2.7089	6.05686	4.35939	4.33017	1.841
TCGA-DD-A1EA	6.61644	0	2.55061	3.8882	3.50169	5.88318	4.86421	5.55265	2.02212
TCGA-ED-A66Y	0.810959	1	2.90485	5.21077	2.28206	5.31655	4.62001	5.37646	3.40672
TCGA-DD-AACH	0.534247	1	5.35736	5.13494	5.68216	6.03796	4.96936	6.56177	3.07848
TCGA-XR-A8TC	3.66849	0	3.36516	3.32407	2.12244	5.78885	4.54073	5.20217	3.27619
TCGA-DD-A3A4	1.67671	1	2.7432	3.83415	2.51699	6.11429	4.19857	4.49945	6.62399
TCGA-DD-A11A	0.216438	0	2.31175	3.52916	2.23709	5.73803	4.55386	5.14494	2.21022
TCGA-DD-AADF	0.315068	1	2.14989	2.45027	2.00172	5.02369	4.0108	3.38605	1.62847
TCGA-ZP-A9D0	2.98904	0	2.80701	3.71471	4.25652	6.6506	5.03014	5.16491	2.36727
TCGA-UB-AA0V	0.860274	0	3.99312	4.56772	3.73473	7.21246	5.81116	6.13258	3.4792
TCGA-MR-A520	0.627397	0	2.62216	3.02788	1.95025	5.98066	3.91664	4.83062	2.18984
TCGA-RC-A6M5	0.0410959	0	4.04074	3.99709	4.47281	7.62804	6.16809	6.27151	7.66301
TCGA-EP-A2KA	1.71781	1	2.57192	4.14285	2.74969	5.04799	5.38006	4.9531	2.35696
TCGA-DD-AAE7	1.76438	0	3.46589	3.89625	2.30596	6.3491	5.70784	4.89357	3.12104
TCGA-DD-AAE4	1.66575	0	3.15232	3.07222	2.24579	6.88036	5.84928	4.76097	2.04597
TCGA-DD-A4NF	2.58082	0	2.76579	5.13907	2.61101	6.15667	5.00284	5.08831	1.774
TCGA-BW-A5NP	0	0	2.41068	5.36047	2.28933	5.1091	4.18909	4.90716	3.57664
TCGA-RC-A6M3	0	0	4.925	3.55933	4.9681	4.60256	6.68586	8.31287	6.2772
TCGA-DD-AACP	1.13699	0	2.97836	3.74075	2.14152	4.38968	3.99523	6.71013	4.40084
TCGA-DD-AAE0	1.52055	0	4.56081	3.67903	3.00207	6.77751	5.09846	6.02226	3.9708
TCGA-BC-A8YO	1.53973	0	3.15577	5.3035	3.54112	5.80174	4.15962	5.58461	2.35466
TCGA-DD-A3A9	2.55068	1	3.77576	4.28524	3.9152	7.39973	7.06666	7.03081	4.41405
TCGA-CC-A7II	1.09315	0	4.50997	4.8236	3.01098	5.96453	4.12793	8.08723	6.69198
TCGA-DD-AAD1	1.54521	0	4.36356	5.24943	4.22955	8.102	6.82998	6.56607	6.29296
TCGA-XR-A8TF	1.89863	1	2.69347	3.09506	2.14128	5.05861	3.88859	5.0882	1.82505
TCGA-G3-A6UC	1.83836	0	2.53174	3.35064	2.50231	6.43694	4.32941	4.50343	1.80289
TCGA-DD-A1ED	6.30411	0	3.02458	3.97712	3.28925	6.2385	5.42504	5.19819	2.83411
TCGA-CC-5262	0.282192	1	4.0596	4.07571	3.82082	7.20738	6.33392	6.8346	4.95338
TCGA-ZS-A9CF	6.60822	0	3.0441	3.9208	2.24234	6.33854	4.99331	5.08587	2.02975
TCGA-FV-A3I1	0.676712	1	3.65812	4.92915	4.30895	6.58833	5.76209	6.35426	4.67352
TCGA-DD-AAW0	5.52055	0	3.68076	4.36003	3.83239	7.27795	5.46039	6.00488	4.92454
TCGA-DD-AAD8	3.33973	0	2.83225	4.32573	2.34015	4.72959	4.62924	4.8436	2.91981
TCGA-ZP-A9D4	1.08219	0	2.48645	2.86199	1.80467	5.28632	4.5018	4.85863	1.87268
TCGA-RC-A7SK	1.29315	0	2.98993	2.65739	3.13278	5.87569	4.24055	5.20661	2.47397
TCGA-DD-AAC8	0.0438356	1	2.81816	3.32089	5.20788	5.37626	4.6311	6.53421	2.54422
TCGA-GJ-A3OU	2.40822	0	4.29654	5.44039	5.11945	8.11072	6.46854	7.08183	5.53372
TCGA-KR-A7K8	2.48219	0	3.81524	3.42935	3.17353	6.81532	5.36835	5.91921	2.73553
TCGA-CC-A1HT	0.276712	1	5.97884	6.24953	6.82011	6.83215	5.90607	7.76341	4.75538
TCGA-BC-A69H	1.21644	0	2.91543	3.73286	4.13112	5.9599	3.34353	5.93937	2.73947
TCGA-DD-AAVR	6.88493	0	4.07562	3.86263	3.20634	7.54388	6.58345	6.49928	4.27916
TCGA-DD-AAE3	1.55068	0	3.71333	2.55675	2.54184	7.19233	4.58468	5.77968	1.94532
TCGA-DD-A4NN	2.46301	1	3.73726	3.16075	2.48914	5.91571	5.02774	7.30717	3.8506
TCGA-DD-AACC	4.61644	1	3.15522	3.46305	3.18181	6.85448	5.67027	5.52962	2.42415
TCGA-DD-AADI	2.9726	0	3.29044	4.06062	2.5777	7.21721	6.48333	5.79614	3.98147
TCGA-DD-AAEB	1.30959	0	2.50935	2.39462	1.77765	6.2215	5.06308	4.13171	1.67316
TCGA-2Y-A9H1	3.36712	1	2.10678	2.84969	1.8963	5.76817	4.30548	4.36004	1.65187
TCGA-DD-AACB	6.36712	0	2.43517	3.59756	3.33531	5.21994	4.83528	7.45451	2.14007
TCGA-WX-AA46	2.07123	0	3.27953	3.76286	2.04929	7.04208	4.96725	5.90423	2.27695
TCGA-DD-A1EJ	2.75342	1	2.45896	4.59206	2.45983	4.82127	3.14072	4.93478	2.20182
TCGA-EP-A2KB	1.63288	1	2.48104	2.71366	2.15076	4.71546	3.54223	4.44761	1.686
TCGA-ED-A66X	1.11233	0	4.58777	4.29292	3.3529	7.01592	5.54761	6.68871	6.43484
TCGA-DD-AACW	3.90137	0	2.43651	4.35477	2.0961	5.66512	4.10943	4.74259	1.68491
TCGA-NI-A4U2	4.90685	1	2.96784	3.0243	2.22013	6.36113	4.14861	5.11055	2.15775
TCGA-ED-A97K	0.0164384	0	6.79589	6.14621	5.73903	7.71949	6.23814	7.97179	5.97939
TCGA-G3-A3CK	1.60274	0	2.48246	3.40824	3.89945	5.4004	3.98207	5.28638	2.22932
TCGA-DD-AADW	1.60822	0	4.26827	4.85098	4.30469	6.73553	6.19259	7.20547	4.84
TCGA-DD-AAVP	7.53973	0	2.92663	2.89364	3.35008	6.10311	6.54073	5.61549	1.8474
TCGA-DD-A39W	2.26575	1	2.27366	2.89982	2.02131	5.75165	4.49563	4.67404	2.04766
TCGA-DD-A4NR	0.0246575	1	3.94194	4.74926	4.0854	6.87137	5.10959	6.60367	4.89974
TCGA-DD-AACU	4.29315	0	3.57643	3.88861	3.16823	6.68514	5.00645	5.92937	3.759
TCGA-KR-A7K7	2.60548	0	2.24096	2.70006	2.32729	4.89014	4.93999	5.41666	1.64512
TCGA-DD-AACQ	1.18356	1	2.33419	2.68404	1.61762	4.76318	4.27232	4.30131	1.65399
TCGA-DD-A11B	0.0383562	1	2.72505	3.73168	1.85578	5.99228	4.24513	4.49111	3.30039
TCGA-DD-A4NS	6.72877	1	4.97269	5.03756	4.89064	8.39293	7.01224	7.3488	6.03238
TCGA-DD-A1EH	4.09589	0	3.45781	5.06988	2.57997	6.49142	5.44224	6.21601	5.2221
TCGA-DD-AAW3	4.47397	0	2.80624	3.34218	2.11293	6.10945	4.72943	5.00298	2.13464
TCGA-DD-AADA	3.37808	0	3.28466	3.36792	2.50052	6.97757	5.65257	5.65412	3.09757
TCGA-UB-A7MF	0.586301	1	3.09658	3.35664	2.93244	5.87982	4.9189	6.0038	2.16959
TCGA-DD-A119	0.610959	1	2.91583	3.34925	2.509	5.73603	5.36103	5.11859	3.53471
TCGA-2Y-A9H8	1.73425	1	2.3195	3.32111	2.83662	5.11013	3.84517	4.96212	2.5019
TCGA-K7-A6G5	1.40274	0	2.91605	3.51663	2.42878	6.20398	4.80541	5.4814	3.09367
TCGA-WJ-A86L	0.945205	0	2.33392	4.94918	1.74318	4.28007	3.76965	4.10334	1.91982
TCGA-ZS-A9CG	0.934247	0	2.69914	3.59929	2.86573	6.13477	4.9342	4.3536	2.35562
TCGA-O8-A75V	1.47397	0	3.34723	3.28284	2.62762	6.8818	4.75164	6.20869	3.47126
TCGA-ED-A7PZ	0.0164384	0	2.51958	3.13175	2.34588	5.31151	4.28238	5.01274	2.04345
TCGA-DD-A1EL	1.13699	1	3.69342	3.6484	7.52418	5.92488	3.85905	7.41531	2.01276
TCGA-G3-A5SL	1.70137	0	2.73996	3.33449	3.06483	5.9641	4.31166	4.24432	2.52711
TCGA-DD-A1EE	0.956164	1	2.78487	3.51241	4.90199	5.54773	4.05285	5.34074	3.68574
TCGA-CC-5263	0.353425	1	5.59647	6.68221	5.34898	5.93773	5.39867	6.89712	6.93516
TCGA-G3-A3CI	0.493151	0	2.74168	3.48586	2.14599	6.39333	4.68884	5.51414	2.77977
TCGA-ED-A5KG	2.33973	0	3.63162	6.02794	5.44066	7.45661	7.31844	7.60182	4.64008
TCGA-DD-AAVS	4.99452	0	3.36081	3.62071	2.62075	6.28016	5.00893	5.74032	3.15864
TCGA-DD-A4NO	6.15068	0	3.22698	3.63224	2.7759	5.83416	4.20263	4.9583	4.0005
TCGA-CC-A3MA	0.830137	1	7.34921	5.71541	7.29709	7.55272	5.83309	9.39289	4.69463
TCGA-NI-A8LF	2.18904	0	3.44507	3.14865	2.48709	6.64398	4.15709	5.71721	3.08688
TCGA-5C-A9VH	0.882192	0	4.50878	3.77536	3.47831	6.84298	6.38278	6.70381	5.04364
TCGA-DD-A4NE	1.80822	1	3.51984	4.42369	2.13664	5.70326	4.98034	5.35544	4.22562
TCGA-FV-A4ZQ	0.0328767	0	2.3088	4.29767	3.39483	4.76926	4.35443	6.39168	2.1098
TCGA-DD-AACA	6.30411	0	3.08576	3.68707	2.40687	5.74724	4.91318	5.38125	2.4657
TCGA-K7-A5RF	1.72877	0	3.7683	3.91983	3.18616	7.1146	6.22995	5.57699	2.81498
TCGA-DD-A1EB	5.52603	0	2.78742	3.06513	2.44977	6.79718	4.73025	5.85918	2.58948
TCGA-DD-AAVU	6.03288	0	2.60721	3.20047	1.63019	4.84274	3.53638	4.08308	1.56721
TCGA-DD-AADU	1.51781	0	2.43785	2.77645	1.78451	5.05159	5.1687	3.8191	1.58737
TCGA-2Y-A9H0	10.0685	0	2.15132	3.29494	2.57426	4.86905	3.70519	3.65387	1.96817
TCGA-GJ-A6C0	0.0849315	1	2.96386	5.08452	3.51266	5.48373	3.47737	4.80807	3.26524
TCGA-ED-A4XI	2.24384	0	3.63165	4.26944	3.57201	7.44109	6.0704	6.33978	4.23324
TCGA-G3-A7M8	1.17808	0	3.12491	3.14633	2.2778	6.81234	4.11125	5.38151	3.11635
TCGA-CC-A3M9	0.821918	1	6.43842	6.97211	6.69091	7.43032	6.71554	10.2085	5.8772
TCGA-FV-A2QR	1.59178	1	3.86514	4.46833	2.61804	6.66658	4.62054	5.72522	3.93574
TCGA-MR-A8JO	0.90411	0	4.33634	4.69186	5.19553	7.25928	5.47608	7.30032	7.35149
TCGA-DD-A3A6	8.92603	1	4.09216	4.21063	4.12978	8.13961	6.3457	7.27946	2.5025
TCGA-G3-AAV4	0.0739726	1	2.71893	3.69498	2.35652	6.0367	3.83869	5.39008	1.78502
TCGA-DD-A11D	4.27397	1	2.75826	3.60328	2.58843	6.39573	6.20314	5.69445	2.83695
TCGA-BD-A3EP	1.12055	0	4.01753	4.35579	3.45024	7.13266	5.27208	6.67935	4.93049
TCGA-EP-A12J	1.56164	0	2.57858	4.19682	2.44362	5.98728	4.55339	5.15757	2.01487
TCGA-4R-AA8I	0.717808	1	2.66672	4.03265	2.66091	5.8899	5.05092	5.29247	3.10077
TCGA-CC-A7IF	1.77808	1	2.98335	3.10761	2.8326	6.16689	4.6592	4.94688	2.48187
TCGA-KR-A7K0	0.178082	1	3.54809	3.47079	3.20789	5.88416	5.98833	5.67843	3.61528
TCGA-CC-A5UE	0.745205	1	2.99337	4.66283	4.98638	4.76368	3.98436	4.7783	2.46828
TCGA-HP-A5MZ	0.249315	1	3.97484	4.52991	2.84085	7.19804	5.84509	6.23961	5.37177
TCGA-CC-A8HU	0.942466	1	3.64141	3.85098	2.49045	5.23728	4.18636	5.02762	3.12372
TCGA-DD-AADO	1.2411	0	2.27683	2.69006	2.01142	4.43944	3.43638	3.55327	1.62313
TCGA-DD-AAD5	3.68493	0	7.03585	5.34532	5.20283	8.15051	5.28693	8.39903	2.85511
TCGA-LG-A6GG	1.06027	0	2.79016	3.73732	2.24267	5.58294	3.38128	4.93598	1.69062
TCGA-G3-A5SI	2.10411	1	2.37061	2.75548	1.80681	5.00265	4.2253	4.48688	1.96669
TCGA-RG-A7D4	3.00822	0	2.09124	3.48798	3.00207	4.59205	4.6637	4.68445	2.20107
TCGA-BW-A5NQ	0	0	2.85035	4.26879	3.05561	5.56357	4.45465	5.60042	2.39954
TCGA-KR-A7K2	2.27123	0	3.12821	3.62088	2.24304	6.29027	6.04948	5.23591	3.01262
TCGA-DD-AADM	0.0328767	1	2.56822	2.99516	1.9594	6.16876	4.12783	4.53477	2.76389
TCGA-XR-A8TG	2.46027	0	3.69466	4.12811	3.03492	5.60916	5.52665	5.14911	4.23901
TCGA-DD-AACD	1.04384	1	2.54445	2.94792	2.85797	5.80617	4.69425	4.44594	2.0941
TCGA-3K-AAZ8	1.08493	0	2.42337	3.22729	2.24319	5.78069	4.46236	4.58266	2.06085
TCGA-DD-AAD0	0.375342	0	1.8131	2.27024	2.44581	4.85534	2.58412	3.45623	1.77422
TCGA-DD-AADJ	2.92055	0	2.6983	2.57979	2.04604	5.55311	4.33892	4.88822	3.25668
TCGA-ES-A2HS	1.88493	1	2.7636	3.40563	1.74957	6.92272	4.90057	5.35657	1.89102
TCGA-HP-A5N0	2.06027	1	3.96751	4.72853	3.5894	8.31306	5.08568	7.70768	4.17645
TCGA-ED-A7XP	1.09589	0	3.49817	4.5407	3.93752	6.70411	4.90123	5.84987	4.08354
TCGA-G3-A7M9	0.153425	1	4.83085	4.99032	5.85023	5.69394	5.75764	7.83644	4.0933
TCGA-G3-A3CH	2.13699	0	3.10416	4.21902	3.04154	7.17209	5.46392	5.70684	2.57933
TCGA-G3-A25S	1.13973	1	2.07376	3.84532	1.8545	5.16775	3.80125	4.47823	1.80847
TCGA-2Y-A9GW	3.48219	1	3.22141	4.10427	3.89835	6.50674	4.9811	5.64193	4.17977
TCGA-BC-A217	3.8274	1	2.42292	3.60793	2.83493	5.07886	4.69096	4.06805	2.18757
TCGA-DD-AACX	0.465753	0	1.96936	3.92306	2.73268	4.77037	4.05577	4.59677	1.59324
TCGA-CC-A5UD	0.832877	1	4.95262	4.62659	7.03079	6.13516	4.18076	10.9896	3.09597
TCGA-EP-A26S	1.66575	0	2.39367	3.85074	2.16317	6.03883	4.21095	4.19547	2.09013
TCGA-MI-A75E	1.38904	0	3.91431	2.92242	3.13169	6.70183	5.49828	6.15073	3.66933
TCGA-DD-AACO	5.13973	0	2.62005	2.64262	1.70551	5.91758	4.8296	3.17451	2.27307
TCGA-G3-A5SK	2.03836	0	2.37803	3.17901	2.13672	5.69403	3.67085	4.17596	1.87384
TCGA-BC-A110	5.79726	1	3.93372	4.01376	4.18958	7.40583	5.79462	5.95492	4.19437
TCGA-G3-A5SM	1.42466	0	3.72873	3.47687	2.78174	6.33692	4.59298	6.16211	4.39847
TCGA-ED-A8O5	1.11233	0	3.33214	4.2633	2.82878	6.5335	5.69792	6.55041	2.2069
TCGA-FV-A3R2	0.531507	1	2.97049	4.29223	2.74449	5.09928	3.15896	5.84244	1.83807
TCGA-DD-A116	4.44384	1	3.06322	3.1694	5.11043	5.52377	5.15872	5.60633	2.38073
TCGA-DD-A39X	4.6411	1	3.18985	3.65966	3.70983	6.67855	6.48514	5.58679	3.27508
TCGA-2Y-A9H2	4.74247	0	5.82572	5.70757	6.0859	6.25291	6.28842	7.59909	3.77828
TCGA-CC-A9FS	0.578082	0	3.01715	3.70902	3.03671	6.24314	4.65923	5.03429	1.77753
TCGA-XR-A8TD	2.82192	0	3.94731	3.72061	4.27965	6.85804	5.8038	5.489	4.29031
TCGA-ZP-A9D2	2.09589	1	7.3292	6.37881	5.08939	7.23207	5.52342	9.10405	4.86581
TCGA-DD-A4NK	3.31507	1	2.8623	3.30907	2.14854	6.53659	4.61214	5.24097	3.30623
TCGA-FV-A4ZP	6.81096	1	4.29216	2.54162	2.36178	6.11697	4.63592	4.09658	2.32037
TCGA-DD-AAE2	1.74795	0	3.40961	3.34618	2.98598	6.92773	4.53249	5.92723	3.07646
TCGA-DD-A39Z	1.64658	1	2.27106	3.70244	1.84034	6.02091	3.66342	4.97919	1.64587
TCGA-5R-AA1D	1.23014	0	4.58383	5.27787	4.17502	8.14873	7.72726	7.26787	7.82059
TCGA-2Y-A9H7	3.2	0	2.80154	4.15382	2.18131	6.15947	4.58192	5.27953	1.93785
TCGA-CC-5264	0.279452	1	3.58148	5.18117	4.62657	5.1743	4.38774	5.88994	3.49272
TCGA-UB-A7ME	1.33151	0	3.74802	3.5154	3.472	6.7184	6.12405	6.33247	3.91008
TCGA-UB-A7MD	0.142466	1	3.97752	3.63062	4.5312	6.78106	5.0063	6.63932	3.68619
TCGA-RC-A6M6	0.0246575	0	3.86569	4.07665	5.95944	5.22168	4.65688	6.79998	2.74093
TCGA-DD-A3A8	0.030137	1	2.50621	2.85707	2.49082	6.19153	4.59774	6.198	1.68088
TCGA-ED-A7PX	0.0164384	0	4.82633	5.59205	6.97117	7.42378	6.21961	9.32283	5.94078
TCGA-DD-AACZ	0.468493	1	2.78276	4.83169	3.42863	5.68883	4.52892	6.45946	2.38555
TCGA-DD-A39V	1.76164	1	2.83556	2.7642	3.92786	5.84676	4.97076	4.4542	2.0741
TCGA-ZS-A9CE	3.4	0	2.14363	3.12501	1.60858	5.19912	3.65271	3.77163	1.98626
TCGA-5R-AA1C	1.42466	0	2.15558	3.21715	2.455	4.58454	4.23178	4.08432	1.58055
TCGA-G3-A25Z	1.79452	0	3.11297	3.05034	2.46528	5.81703	4.34285	4.64782	2.85454
TCGA-5R-AAAM	0.126027	1	3.51277	3.93803	3.42615	7.84226	6.25785	6.234	4.49231
TCGA-ES-A2HT	1.2	1	2.84965	2.74073	2.20731	6.56912	4.73019	5.32869	3.00402
TCGA-DD-A3A7	1.14795	1	2.27704	3.38136	3.69323	5.52883	3.49754	4.05125	1.88335
TCGA-BD-A2L6	3.73425	0	2.5458	2.92497	2.0414	5.81134	4.24275	4.78688	2.30306
TCGA-DD-AAE9	1.97808	0	2.0069	2.62301	3.15708	4.91908	3.7943	4.27163	1.54594
TCGA-CC-A7IH	1	0	3.11878	3.71051	2.2617	6.02268	6.32889	5.26494	1.94763
TCGA-DD-AACL	0.293151	1	3.03787	3.96549	3.14999	6.00386	5.86775	7.28537	4.41354
TCGA-CC-5259	0.684932	0	1.91608	2.84011	1.96505	4.7675	3.79388	3.98077	1.73535
TCGA-G3-A7M6	1.73151	0	6.57715	6.29755	2.94597	7.2414	6.49704	7.17245	7.249
TCGA-DD-AAD6	1.8411	0	1.99138	3.20061	1.67152	3.51503	2.97721	3.72998	1.5737
TCGA-FV-A2QQ	1.99726	0	3.16517	3.88223	2.32883	6.50352	5.04218	5.48952	3.2588
TCGA-2Y-A9GX	6.69041	0	4.59212	4.97706	3.90056	7.34083	6.23553	6.62761	6.5677
TCGA-BD-A3ER	3.05479	0	3.93029	4.19351	2.57858	6.45798	5.05383	6.07554	4.54274
TCGA-DD-AADC	1.16438	1	4.3055	4.11106	3.86635	5.82568	5.13142	6.53988	3.06143
TCGA-BC-A10Z	0.0931507	1	2.11875	3.07329	1.82101	5.33531	3.67475	4.27757	1.64625
TCGA-5C-AAPD	0.0547945	0	4.24106	3.67472	3.70239	6.53852	6.18211	6.17367	3.24791
TCGA-DD-AAED	2.09041	0	1.82255	4.14578	2.23754	3.58925	4.01778	3.67676	2.85288
TCGA-DD-AACI	4.43288	0	2.94872	3.65605	3.11512	6.51508	6.50528	4.28687	2.56394
TCGA-G3-A25Y	1.23836	1	4.73906	4.57418	4.03732	6.96672	4.77426	6.53189	5.06276
TCGA-ZP-A9CY	2.14247	0	3.28614	4.104	2.49855	6.75411	5.31341	5.45802	3.92779
TCGA-PD-A5DF	1.75068	1	3.90908	4.74556	2.91286	6.40773	5.30909	6.46855	5.56968
TCGA-DD-A114	3.14795	1	6.02027	5.08457	4.52616	7.88069	6.21331	7.30005	5.77178
TCGA-DD-AAVY	5.39726	0	2.31497	2.91006	2.40132	5.68136	3.77508	4.40085	1.63644
TCGA-BC-A10S	3.89863	1	3.38714	3.93428	3.08987	6.78128	6.52919	6.8051	3.58372
TCGA-CC-A123	0.6	0	2.42214	2.84648	1.64254	5.18681	3.80403	3.60017	1.66898
TCGA-MI-A75H	2.04658	0	3.19306	3.16806	2.5834	6.43017	5.44689	5.42855	1.95004
TCGA-DD-AADG	3.13699	0	2.99295	2.928	2.39529	6.24838	4.66967	4.68541	2.15878
TCGA-BC-A10U	2.29315	1	2.86008	4.66601	5.51898	4.02924	3.11357	6.32058	4.35109
TCGA-CC-A7IG	0.819178	1	4.58047	4.04284	3.70375	5.77565	4.64499	7.32437	3.31238
TCGA-DD-A3A3	1.46575	1	2.39294	2.58048	4.50994	4.9098	3.46782	4.55337	1.57687
TCGA-2Y-A9GZ	2.32329	1	2.87529	3.86266	2.23679	6.45758	4.91289	5.03233	1.89175
TCGA-K7-AAU7	0.983562	0	5.95012	5.90375	5.59718	6.69739	6.43023	6.9241	8.03277
TCGA-BW-A5NO	0.0547945	0	2.60973	3.74027	2.36993	5.8707	4.22641	4.69556	2.40775
TCGA-DD-AAVX	4.70685	0	2.59312	3.47023	2.64215	6.31968	4.92105	5.40446	2.26553
TCGA-DD-A4NJ	2.54247	0	3.6682	4.7707	3.21061	6.05758	4.63454	6.16681	4.69789
TCGA-DD-AACS	4.94247	0	2.96326	3.82146	1.93853	5.38739	4.19772	4.86665	2.30631
TCGA-UB-AA0U	0.89589	0	3.75394	4.33785	3.02157	7.00943	5.91072	6.05784	5.6137
TCGA-CC-A9FW	0.679452	0	2.65519	3.62389	2.57438	4.25839	4.25198	3.9176	2.63042
TCGA-CC-A8HT	0.383562	1	2.62919	4.94003	2.7359	5.09204	4.29231	5.67304	2.03292
TCGA-G3-AAUZ	1.31507	0	2.81178	2.68383	2.24927	6.74144	5.82611	5.00967	2.03169
TCGA-G3-A25U	4.48219	0	2.59464	2.93996	2.13399	5.81347	5.55333	4.26152	2.06131
TCGA-DD-AAEK	2.92329	0	3.29747	4.52367	3.86049	6.59884	4.83086	6.0062	3.97121
TCGA-DD-AAEH	2.14795	0	2.75022	3.25716	2.83859	7.07453	5.00969	5.21802	2.14181
TCGA-DD-A73F	2.9726	0	2.86697	3.67686	3.25108	6.55766	5.34492	5.46278	2.68776
TCGA-2Y-A9HA	0.0986301	1	2.90341	3.37882	2.75262	5.72353	3.81304	6.05897	2.41604
TCGA-UB-A7MC	1.36986	0	2.94998	3.53003	3.34908	4.52279	5.06322	4.18785	2.02724
TCGA-DD-AACG	1.28493	1	2.53085	2.63881	1.82504	4.93719	3.6429	3.67777	1.59455
TCGA-2Y-A9GY	2.07397	1	3.15447	5.04002	3.80107	4.62155	4.81991	5.09027	5.19503
TCGA-DD-A1EF	1.07945	1	3.02339	3.93054	3.00779	5.63091	4.17939	6.23579	3.81874
TCGA-DD-AADQ	1.19452	0	2.04315	2.47981	1.99747	5.47928	3.52773	4.31306	1.93339
TCGA-DD-A1EK	1.52877	1	2.53228	4.62149	2.92096	5.68303	3.58585	5.25916	2.9033
TCGA-DD-AAD2	1.80274	0	3.88923	3.96035	4.34152	6.81271	6.73178	6.43743	5.47196
TCGA-DD-A11C	1.8137	0	3.67738	3.71623	2.98559	7.19771	6.22128	6.43354	4.35035
TCGA-DD-AAEI	4.19452	0	2.60704	3.20491	2.07411	6.02405	2.93116	4.79043	1.77068
TCGA-G3-AAV5	0.969863	0	2.2249	3.68188	2.31579	5.11367	4.15776	4.69234	1.81435
TCGA-DD-AADK	2.87397	0	3.22286	3.21275	3.57328	6.40395	5.04713	4.95276	3.66853
TCGA-2Y-A9H5	1.52055	1	3.90511	3.71811	3.00519	6.42103	5.46228	6.63919	5.45369
TCGA-FV-A3I0	2.32329	0	4.37296	5.96325	7.50064	6.16761	4.1876	8.94755	5.51422
TCGA-CC-A7IL	0.761644	1	2.0751	2.21532	1.78896	4.41943	4.10171	3.27281	1.5427
TCGA-DD-A115	6.96438	1	3.43271	3.52768	3.11969	6.67317	4.59309	6.40465	3.67648
TCGA-2Y-A9GS	1.98356	1	4.10091	4.56961	4.70763	6.54725	5.11518	5.72448	4.11636
TCGA-ZP-A9CV	2.98082	1	3.17416	3.72357	2.54482	6.84237	5.67181	5.52111	4.03435
TCGA-BC-A69I	1.06027	0	3.61376	2.79009	3.16424	7.21204	4.09169	6.04705	2.728
TCGA-ZP-A9D1	0.0575342	0	3.52323	4.14336	2.60418	6.86849	5.84055	5.655	5.0495
TCGA-MI-A75C	0.79726	0	2.05646	3.35656	2.28185	4.5207	3.73634	3.39532	1.89207
TCGA-DD-AADV	1.5726	0	3.34091	4.53036	2.81527	7.03093	5.37706	6.07835	4.00117
TCGA-BC-A10Y	1.94795	1	2.72762	3.67832	2.50409	6.11681	3.95607	5.78534	2.40904
TCGA-DD-AACV	4.19452	0	2.40429	2.45851	1.85548	5.05482	4.19789	4.42168	2.11967
TCGA-DD-AADR	5.55616	0	2.3938	3.40542	1.8542	5.73956	4.86438	3.90068	1.90342
TCGA-EP-A2KC	0.0520548	1	2.91672	3.4715	3.16383	6.04645	4.46664	5.17806	2.69382
TCGA-DD-AACJ	5.7589	0	2.13717	3.33934	1.78067	4.69393	4.21154	4.36618	1.59922
TCGA-BC-A10R	0.843836	1	3.35814	4.86266	2.5456	6.76311	5.98039	6.25659	4.89559
TCGA-LG-A9QD	1.00274	0	2.44807	3.34956	2.36041	6.02548	4.51759	4.14654	2.60005
TCGA-WX-AA44	1.68493	0	4.80203	4.96152	3.30777	5.86763	5.41415	6.01184	3.33738
TCGA-DD-A113	6.64384	0	4.36683	4.51016	2.49645	6.03481	5.17691	5.64763	3.62854
TCGA-FV-A496	0.0273973	0	2.37756	3.26521	3.00822	4.98458	3.99724	3.92004	1.99929
TCGA-DD-A1EC	1.64932	0	3.38994	4.90162	7.00466	6.59492	5.53182	6.29805	6.79136
TCGA-BC-A10Q	3.10959	1	6.66884	5.67458	8.88396	5.55675	6.4563	6.21861	5.10935
TCGA-DD-AAVW	6.34795	0	4.08534	4.87795	3.37324	7.5872	6.05734	6.52968	5.86957
TCGA-2Y-A9H3	4.15342	0	2.82527	3.15951	3.14224	7.047	5.55377	5.86939	2.41111
TCGA-DD-A4NH	2.51233	0	3.27275	5.67435	4.67391	5.81232	4.72989	5.10747	5.36104
TCGA-CC-A7IE	0.594521	1	3.44745	4.17112	3.30038	4.78213	5.22316	6.22841	3.11738
TCGA-DD-A4NQ	1.02192	1	3.06572	3.91095	3.42558	4.91343	2.60797	6.68876	4.63853
TCGA-DD-A4NG	2.19726	1	2.26556	3.84586	3.7937	4.71848	3.71655	4.23657	2.16119
TCGA-DD-AAW2	5.08219	0	2.76878	3.21308	2.24586	5.97632	4.6518	5.34123	2.08186
TCGA-DD-A73B	0.775342	1	2.12392	2.39673	2.19491	4.36704	3.52015	4.09303	1.55428
TCGA-DD-A4NI	2.23562	0	2.56846	3.51334	2.33592	6.57705	4.29806	4.70862	2.73733
TCGA-MI-A75G	1.91233	0	2.73227	3.1616	2.31973	5.50477	4.1037	4.4543	1.78683
TCGA-BC-A10X	2.10959	1	3.36402	4.21781	3.4877	7.50365	4.3094	5.91031	4.40865
TCGA-CC-A3MC	0.994521	0	4.74652	4.10461	5.66163	6.30507	4.89908	6.14309	4.05533
TCGA-2Y-A9GV	6.93699	1	3.52261	4.36726	2.51571	7.12167	5.59323	6.16658	2.99098
TCGA-DD-A73G	9.52877	0	2.61253	2.83486	2.50403	6.46829	5.5399	5.40158	2.20349
TCGA-CC-5260	0.238356	1	6.96138	6.80573	8.31692	8.57176	6.47772	7.24162	6.38494
TCGA-CC-A7IK	0.717808	1	3.04966	3.24575	2.95786	5.18801	4.95671	5.23864	1.72558
TCGA-DD-A4NL	4.68767	0	3.3371	3.72979	2.73184	7.14314	5.47935	5.27845	2.45227
TCGA-DD-A3A1	0.638356	1	2.46871	3.70703	4.97336	5.20443	3.51995	3.75233	1.59272
TCGA-G3-AAV2	1.01918	0	2.98276	3.76382	2.41017	6.72977	4.9033	5.40993	1.69171
TCGA-BC-A216	3.70137	0	2.88092	4.58541	3.03784	4.24383	3.66228	4.11918	2.10345
TCGA-DD-A4NV	6.56986	0	3.8524	4.07607	2.89476	7.67974	5.38865	6.14205	4.23796
TCGA-ED-A627	1.1589	0	5.03839	4.91355	5.32381	8.2005	6.54491	7.11519	5.41548
TCGA-RC-A7S9	1.75342	0	2.48578	2.59147	2.24289	5.2618	5.594	4.83153	1.71656
TCGA-DD-AADD	3.3726	0	2.35768	3.49569	1.99489	4.70746	4.0199	5.54743	1.71251
TCGA-BC-A10W	0.249315	1	6.04153	5.1959	5.15583	6.00382	3.82164	6.56607	3.05104
TCGA-BC-A3KG	1.86301	0	2.6515	4.85637	2.3434	5.36371	4.43946	5.00981	2.02278
TCGA-DD-AACN	3.56712	0	4.01518	5.03235	3.73593	7.15027	6.64857	6.52978	5.00516
TCGA-G3-AAV6	0.178082	1	3.07266	4.07743	2.05159	4.82388	4.36037	6.63887	5.05314
TCGA-DD-AAVZ	5.20548	0	2.99517	3.09171	2.31177	5.98544	4.86696	5.0827	2.93233
TCGA-CC-A9FU	0	0	2.42633	4.67065	2.11676	4.10793	3.66862	4.98617	1.98068
TCGA-DD-AACE	5.98356	0	2.68398	2.72017	2.23687	6.56627	3.46806	4.93145	2.33467
TCGA-BC-A3KF	0.0219178	0	2.84783	3.99232	2.29113	6.31548	4.32322	5.27565	2.3947
TCGA-ZS-A9CD	3.79726	1	3.5702	3.26105	2.57869	6.56558	5.20029	5.69673	4.07354
TCGA-DD-AADY	1.52055	0	3.68306	4.8355	2.31508	6.59473	5.2188	6.22477	3.26624
TCGA-2Y-A9H4	3.97808	0	2.95478	3.94982	2.16538	6.16387	4.66486	5.06378	1.91077
TCGA-WX-AA47	1.52329	1	2.19907	2.4217	3.38041	4.9053	3.60456	4.59012	3.0954
TCGA-G3-A5SJ	1.91233	0	4.78092	5.49613	5.20815	5.45	4.52173	5.60581	3.31564
TCGA-YA-A8S7	1.12877	1	5.72774	6.43185	4.42894	7.41505	5.82034	7.32797	4.32476
TCGA-FV-A495	0.00273973	0	3.66396	3.17921	3.05078	7.9134	6.0918	6.58102	3.47238
TCGA-DD-A4NP	9.06301	0	2.26483	3.34648	2.44901	6.46567	4.89034	4.82782	1.65859
TCGA-MI-A75I	1.72603	0	2.99517	4.44604	2.12625	5.46905	3.49669	5.16952	2.40308
TCGA-DD-A3A5	8.56164	1	3.24463	3.21744	2.17094	6.42552	4.63385	5.76861	2.48513
TCGA-DD-AACY	3.9726	0	3.01574	3.33987	2.11505	5.99117	4.73027	4.79959	3.83045
TCGA-CC-A5UC	0.950685	1	4.06492	3.78311	3.27774	6.33666	5.25815	6.08648	3.81268
TCGA-CC-A8HV	0.764384	1	3.13983	4.45167	4.89799	4.87571	4.83034	4.71613	3.41844
TCGA-BC-A5W4	1.49863	1	2.37161	2.71297	1.95401	3.49036	3.06794	3.22581	1.99191
TCGA-RC-A7SF	1.5863	0	2.54068	2.37816	2.55065	4.72802	4.02415	4.64356	2.03471
TCGA-RC-A6M4	0.060274	0	2.1941	2.63565	1.976	5.21369	3.03375	3.90392	1.65909
TCGA-ED-A7XO	1.16986	0	3.52982	3.26239	3.00937	6.85362	6.52675	6.28887	3.05319
