# Supplementary material for: Prediction of CAF-related genes in immunotherapy and drug sensitivity in hepatocellular carcinoma: a multi-database analysis
Source: Genes Immun. 2024 Jan 17;25(1):55–65. doi: 10.1038/s41435-024-00252-z (PMC10873201; doi:10.1038/s41435-024-00252-z)
Supplement: Supplementary file 6 — Supplementary Table 4 [file 41435_2024_252_MOESM6_ESM.xlsx]

## Sheet: Supplementary table 4
Supplementary Table 4. TIDE scores for samples in TCGA database to obtain the immunotherapy scoring
Patient	No benefits	Responder	TIDE	IFNG	MSI Expr Sig	Merck18	CD274	CD8	CTL.flag	Dysfunction	Exclusion	MDSC	CAF	TAM M2
TCGA-DD-AACC	FALSE	FALSE	2	2.48	0.42	2.51	1.06	3.62	TRUE	2	-2.31	-0.17	-0.1	-0.08
TCGA-CC-A7II	TRUE	FALSE	1.92	-1.18	0.08	-0.47	3.44	-0.6	FALSE	-0.47	1.92	0.19	0.03	0.06
TCGA-G3-A7M9	FALSE	FALSE	1.85	-0.31	0.45	-0.08	-0.31	1.54	FALSE	-0.62	1.85	0.22	0.02	0.02
TCGA-G3-AAV6	TRUE	FALSE	1.83	-1.52	0.23	-0.86	-0.84	1.48	FALSE	-0.65	1.83	0.16	-0.01	0.11
TCGA-CC-A3MA	FALSE	FALSE	1.78	0.35	0.09	0.19	-0.58	-0.04	FALSE	-0.42	1.78	0.13	0.11	0.02
TCGA-K7-A5RG	FALSE	FALSE	1.73	3.03	0.6	2.67	2.04	3.48	TRUE	1.73	-2.39	-0.13	-0.14	-0.08
TCGA-DD-AAVQ	FALSE	FALSE	1.7	1.9	0.16	1.67	0.3	1.87	TRUE	1.7	-1.05	-0.07	-0.09	0
TCGA-2Y-A9H3	FALSE	FALSE	1.69	0	0.2	0.74	-0.09	0.7	TRUE	1.69	-1.16	-0.11	-0.09	0.03
TCGA-DD-AADW	FALSE	FALSE	1.61	-0.07	0.31	-0.36	-0.32	-0.36	FALSE	-1.08	1.61	0.1	0.09	0.04
TCGA-K7-A5RF	FALSE	FALSE	1.58	0.59	0.81	0.72	0.38	0.63	TRUE	1.58	-1.23	-0.17	0.11	-0.11
TCGA-FV-A495	FALSE	FALSE	1.53	0.22	0.56	0.59	-0.35	0.45	TRUE	1.53	0.65	0.02	0.05	0.02
TCGA-DD-AA3A	FALSE	FALSE	1.52	-0.4	0.27	-0.28	-0.53	-0.46	FALSE	-0.52	1.52	0.15	0.06	0.01
TCGA-G3-A7M6	FALSE	FALSE	1.51	0.53	0.07	0.44	0.03	0.32	FALSE	-0.2	1.51	0.13	0.08	0
TCGA-CC-A5UD	FALSE	FALSE	1.5	0.45	0.16	0.07	-0.43	-0.36	FALSE	-0.6	1.5	0.14	0.03	0.04
TCGA-DD-A1EI	FALSE	FALSE	1.49	-0.29	0.25	0.06	-0.32	-0.32	FALSE	-0.35	1.49	0.04	0.21	-0.01
TCGA-DD-A4NN	TRUE	FALSE	1.47	-1.2	0.05	-0.82	-0.86	-0.93	FALSE	-0.57	1.47	0.12	0.03	0.08
TCGA-ZP-A9D2	FALSE	FALSE	1.45	0.77	0.16	0.45	0.02	0	FALSE	-0.75	1.45	0.08	0.14	-0.02
TCGA-DD-AAE0	FALSE	FALSE	1.44	0.59	0.03	0.13	-0.68	-0.12	FALSE	-0.1	1.44	0.14	0.04	0.04
TCGA-GJ-A3OU	FALSE	FALSE	1.43	2.01	0.27	1.79	2.07	0.08	TRUE	1.43	-1.37	-0.23	0.11	-0.07
TCGA-CC-A5UC	FALSE	FALSE	1.42	-0.48	0.22	-0.34	-0.62	-0.42	FALSE	-0.63	1.42	0.11	0.04	0.06
TCGA-DD-AACP	FALSE	FALSE	1.42	-0.38	0.13	-0.34	-0.63	1.01	FALSE	-0.32	1.42	0.19	-0.06	0.07
TCGA-KR-A7K8	FALSE	FALSE	1.41	1.66	0.66	1.54	0.09	2.38	TRUE	1.41	-0.93	-0.09	-0.02	-0.04
TCGA-ED-A5KG	FALSE	FALSE	1.4	3.91	0.38	3.59	2.55	4.15	TRUE	1.4	-1	-0.08	-0.03	-0.05
TCGA-DD-AADC	FALSE	FALSE	1.38	0.2	0.34	-0.16	-0.16	-0.3	FALSE	-1.12	1.38	0.16	0	0.04
TCGA-UB-A7MA	FALSE	FALSE	1.37	-0.31	0.14	-0.16	-0.35	0.07	FALSE	-0.41	1.37	0.13	0.06	0.01
TCGA-ED-A627	FALSE	FALSE	1.36	1.8	0.66	1.63	0.94	2.53	TRUE	1.36	0.05	-0.11	0.23	-0.1
TCGA-DD-A4NR	FALSE	FALSE	1.34	2.52	0.57	2.31	1.64	2.66	TRUE	1.34	-1.48	-0.09	-0.05	-0.08
TCGA-DD-A4NB	FALSE	FALSE	1.33	-0.32	0.29	0.26	0.1	0.81	FALSE	0.39	1.33	-0.06	0.32	-0.03
TCGA-K7-AAU7	FALSE	FALSE	1.33	0.2	0.2	0.27	0.59	-0.29	FALSE	0.14	1.33	0.1	0.16	-0.06
TCGA-2Y-A9GT	FALSE	FALSE	1.33	1.94	0.78	1.5	0.64	2.28	TRUE	1.33	-1.78	-0.15	-0.02	-0.08
TCGA-5C-AAPD	FALSE	FALSE	1.33	2.18	0.2	1.53	0.97	1.31	TRUE	1.33	-0.57	-0.02	-0.04	-0.04
TCGA-RC-A6M6	FALSE	FALSE	1.32	-0.09	0.41	-0.02	-0.83	-0.32	FALSE	-0.13	1.32	0.17	-0.02	0.04
TCGA-5C-A9VG	TRUE	FALSE	1.32	-1.35	0.53	-0.75	-0.37	-0.76	FALSE	-0.87	1.32	0.08	0.07	0.05
TCGA-ED-A4XI	FALSE	FALSE	1.32	0.63	0.54	0.61	-0.11	0.65	TRUE	1.32	-0.66	-0.17	0.15	-0.05
TCGA-BC-A10T	FALSE	FALSE	1.3	-0.46	0.62	-0.21	0.06	-0.15	FALSE	-0.4	1.3	0.04	0.15	0.03
TCGA-ED-A7PX	FALSE	FALSE	1.27	-0.45	0.1	-0.07	-0.31	-0.1	FALSE	0.07	1.27	0.06	0.15	-0.02
TCGA-DD-AADS	FALSE	FALSE	1.23	0.22	0.35	0.31	-0.4	0.54	TRUE	1.23	-1.45	-0.08	-0.14	0
TCGA-MI-A75E	FALSE	FALSE	1.23	-0.04	0.49	-0.02	-0.06	0.26	TRUE	1.23	-0.02	-0.09	0.1	-0.01
TCGA-G3-A25Y	FALSE	FALSE	1.19	1.09	0.34	0.68	-0.25	0.22	FALSE	-0.22	1.19	0.07	0.13	-0.02
TCGA-DD-A73F	FALSE	FALSE	1.16	2.38	0.79	1.75	0.49	2.32	TRUE	1.16	-1.7	-0.1	-0.12	-0.04
TCGA-EP-A3JL	FALSE	FALSE	1.15	0.88	0.19	0.56	-0.19	0.32	TRUE	1.15	-0.75	-0.08	-0.03	-0.01
TCGA-DD-A4NS	FALSE	FALSE	1.15	1.03	0.52	1.03	0.62	1.88	TRUE	1.15	0.68	-0.08	0.25	-0.04
TCGA-CC-A8HS	FALSE	FALSE	1.09	-0.38	0.23	-0.57	-0.77	-0.5	FALSE	-0.96	1.09	0.12	-0.03	0.06
TCGA-ED-A66Y	TRUE	FALSE	1.09	-1.7	0.12	-1.07	-0.85	-0.97	FALSE	-0.69	1.09	0.09	0.02	0.05
TCGA-CC-A7IG	TRUE	FALSE	1.05	-1.07	0.19	-0.66	-0.6	-1.1	FALSE	0.05	1.05	0.11	0.01	0.03
TCGA-G3-A25T	FALSE	FALSE	1.03	-0.53	0.65	-0.09	0.04	-0.38	FALSE	0.18	1.03	0.09	0.04	0.02
TCGA-DD-A3A9	FALSE	FALSE	1.03	-0.76	0.09	0.18	-0.63	0.23	FALSE	0.76	1.03	0.01	0.1	0.05
TCGA-BC-A112	FALSE	FALSE	1.03	-0.35	0.07	-0.33	-0.16	-0.75	FALSE	-0.27	1.03	0.08	0.08	0
TCGA-ED-A82E	FALSE	FALSE	1.03	0.16	0.22	0.07	-0.38	-0.68	FALSE	-0.17	1.03	0.05	0.11	0
TCGA-DD-A1EC	FALSE	FALSE	1	2.95	0.85	2.68	2.94	2.82	TRUE	1	-1.42	-0.08	-0.04	-0.1
TCGA-5R-AA1D	FALSE	FALSE	1	-0.94	0.29	-0.21	-0.21	-0.11	FALSE	0.47	1	-0.07	0.24	-0.01
TCGA-DD-A1EH	FALSE	FALSE	0.99	0.97	0.36	0.02	-0.21	-0.17	FALSE	-0.95	0.99	0.03	0.08	0.05
TCGA-XR-A8TD	FALSE	FALSE	0.99	2.6	0.61	1.77	0.5	2.29	TRUE	0.99	-0.67	-0.08	0.06	-0.08
TCGA-DD-AACH	FALSE	FALSE	0.99	-0.28	0.73	-0.05	1.22	-0.71	FALSE	-0.42	0.99	0.11	0.03	0
TCGA-FV-A4ZP	FALSE	FALSE	0.99	-0.8	0.06	0.23	-0.44	0.34	TRUE	0.99	-0.07	0.05	-0.09	0.03
TCGA-2V-A95S	FALSE	FALSE	0.98	3.94	0.73	2.69	2.08	3.08	TRUE	0.98	-1.71	-0.03	-0.12	-0.12
TCGA-5C-A9VH	FALSE	FALSE	0.98	-0.54	0.2	-0.34	-0.51	-0.47	FALSE	-0.12	0.98	0.04	0.11	0.01
TCGA-FV-A3I0	FALSE	FALSE	0.97	-0.36	0.1	0.09	0.69	-0.41	FALSE	0.15	0.97	0.08	0.1	-0.03
TCGA-UB-A7ME	FALSE	FALSE	0.96	1.54	0.22	1.24	-0.09	1.47	TRUE	0.96	-0.31	-0.03	-0.02	0.01
TCGA-BW-A5NP	FALSE	FALSE	0.95	-0.03	0.33	-0.54	-0.72	-0.36	FALSE	-1.72	0.95	0.11	-0.04	0.06
TCGA-DD-AADV	FALSE	FALSE	0.93	0.25	0.68	-0.01	-0.21	-0.25	FALSE	-0.44	0.93	0.06	0.08	0
TCGA-DD-AACI	FALSE	FALSE	0.93	0.88	0.28	1.37	0.34	2.15	TRUE	0.93	-1.15	-0.08	-0.06	-0.03
TCGA-DD-AAVR	FALSE	FALSE	0.92	0.1	0.38	0.59	-0.28	0.48	TRUE	0.92	-0.55	-0.13	0.07	-0.01
TCGA-CC-A8HV	FALSE	FALSE	0.91	-2.02	0.04	-1.26	-0.75	-0.89	FALSE	-0.46	0.91	0.11	0.01	0.02
TCGA-DD-A4NE	FALSE	FALSE	0.9	-0.91	0.72	-0.93	0.03	-1.19	FALSE	-1.06	0.9	0.06	0.05	0.02
TCGA-UB-A7MF	FALSE	FALSE	0.88	4.09	0.88	2.7	2.09	2.26	TRUE	0.88	-1.59	-0.03	-0.12	-0.09
TCGA-DD-AACN	FALSE	FALSE	0.87	0.76	0.28	0.5	0.76	0.55	FALSE	-0.43	0.87	0.01	0.15	-0.02
TCGA-DD-A39Y	FALSE	FALSE	0.87	-1.56	0.82	-0.8	-0.68	-0.77	FALSE	-0.77	0.87	0.12	-0.06	0.05
TCGA-RC-A6M5	FALSE	FALSE	0.86	-1.71	0.26	-0.77	-0.54	-0.65	FALSE	0.84	0.86	-0.04	0.23	-0.03
TCGA-DD-AACA	FALSE	FALSE	0.83	-0.75	0.65	-0.74	-0.57	-0.59	FALSE	-0.85	0.83	0.09	-0.01	0.04
TCGA-CC-5258	FALSE	FALSE	0.82	0.73	0.28	0.24	0.05	-0.12	FALSE	-0.86	0.82	0.07	0.02	0.03
TCGA-DD-AADN	FALSE	FALSE	0.82	0.64	0.39	1.46	-0.25	2.33	TRUE	0.82	-1.23	0	-0.2	0.01
TCGA-DD-AAEK	FALSE	FALSE	0.81	1.52	0.56	1.28	0.22	1.55	TRUE	0.81	-0.98	-0.14	0.03	-0.02
TCGA-UB-AA0U	FALSE	FALSE	0.81	0.69	0.54	0.36	0.21	0.29	FALSE	-0.13	0.81	-0.01	0.15	-0.01
TCGA-DD-AAE4	FALSE	FALSE	0.81	0.93	0.81	0.99	0.18	1.43	TRUE	0.81	-0.77	-0.05	-0.08	0.02
TCGA-DD-AACT	FALSE	FALSE	0.81	-0.18	0.44	0.03	-0.53	0.28	TRUE	0.81	-0.79	-0.1	0.02	-0.04
TCGA-DD-A1EL	FALSE	FALSE	0.8	-0.34	0.37	-0.29	-0.54	-0.66	FALSE	-1.14	0.8	0.1	-0.04	0.06
TCGA-G3-AAV7	FALSE	FALSE	0.8	0.24	0.25	0.04	0.26	-0.5	FALSE	-0.76	0.8	0.09	0.05	-0.03
TCGA-CC-A9FV	FALSE	FALSE	0.79	-0.04	0.65	1.32	1.01	1.37	TRUE	0.79	0.56	-0.09	0.17	0.01
TCGA-DD-A3A6	FALSE	FALSE	0.79	-1.46	0.05	-0.05	-0.12	-0.15	FALSE	1.24	0.79	-0.03	0.15	0.01
TCGA-DD-AAD1	FALSE	FALSE	0.79	0.93	0.32	1.26	0.61	1.7	TRUE	0.79	0.62	-0.04	0.17	-0.03
TCGA-DD-AAEH	FALSE	FALSE	0.79	1.39	0.6	1.11	0.2	2.29	TRUE	0.79	-1.28	-0.12	-0.1	0.03
TCGA-BC-A69H	FALSE	FALSE	0.77	-0.49	0.11	-0.03	-0.44	-0.48	FALSE	0.34	0.77	0.11	-0.06	0.06
TCGA-BC-A10R	FALSE	FALSE	0.77	-1.15	0.11	-1.13	-0.66	-1.01	FALSE	0.18	0.77	-0.05	0.17	0.01
TCGA-ED-A66X	FALSE	FALSE	0.76	-0.15	0.11	0.27	-0.49	0.06	FALSE	0.24	0.76	-0.04	0.15	0.02
TCGA-EP-A3RK	FALSE	FALSE	0.74	1.48	0.58	1.76	0.83	1.95	TRUE	0.74	-0.57	-0.05	-0.06	0.02
TCGA-BC-A10Q	FALSE	FALSE	0.74	-0.65	0.5	-0.23	-0.24	-0.21	FALSE	-0.17	0.74	0.06	0.05	0.01
TCGA-ED-A7PZ	FALSE	FALSE	0.74	-1.89	0.46	-1.36	-0.64	-1.07	FALSE	-0.37	0.74	0.11	-0.06	0.06
TCGA-ED-A7XO	FALSE	FALSE	0.72	-0.39	0.72	0.19	-0.13	0.29	TRUE	0.72	0.17	0.02	0.05	-0.04
TCGA-CC-A3M9	FALSE	FALSE	0.71	3.53	0.45	3.74	3.37	4.6	TRUE	0.71	0.85	0.06	0.11	-0.05
TCGA-CC-A3MC	FALSE	FALSE	0.68	-0.66	0.4	-0.49	-0.08	-0.96	FALSE	-0.1	0.68	0.03	0.1	-0.03
TCGA-G3-AAV3	FALSE	FALSE	0.68	2.01	0.63	1.53	0.5	2.38	TRUE	0.68	-0.55	-0.06	-0.01	0
TCGA-CC-A9FU	FALSE	FALSE	0.68	-0.02	0.13	-0.09	-0.4	-0.1	FALSE	-0.76	0.68	0.14	-0.09	0.03
TCGA-DD-A4ND	FALSE	FALSE	0.67	1.38	0.34	1.12	0.9	1.38	TRUE	0.67	0.43	-0.06	0.2	-0.06
TCGA-CC-A8HU	FALSE	FALSE	0.67	-1.38	0.44	-0.85	-0.62	-0.98	FALSE	-0.87	0.67	0.11	-0.05	0.02
TCGA-DD-A114	FALSE	FALSE	0.66	3.32	0.35	2.44	2.46	2.63	TRUE	0.66	0.01	-0.01	0.09	-0.07
TCGA-BC-A3KG	FALSE	FALSE	0.66	-0.28	0.71	-0.41	0.18	-0.31	FALSE	-1.44	0.66	0.11	-0.04	0.01
TCGA-2Y-A9H8	FALSE	FALSE	0.66	0.75	0.49	0.84	-0.24	1.24	TRUE	0.66	-1.01	-0.04	-0.11	0
TCGA-DD-AAD2	FALSE	FALSE	0.66	0	0.53	0.31	0.37	0	FALSE	0.97	0.66	-0.06	0.21	-0.03
TCGA-XR-A8TE	FALSE	FALSE	0.65	-0.08	0.46	-0.37	0.8	-0.75	FALSE	-0.29	0.65	0	0.11	0
TCGA-ED-A8O5	FALSE	FALSE	0.65	-0.68	0.32	-0.51	-0.23	-0.23	FALSE	-0.74	0.65	0.06	-0.03	0.06
TCGA-ED-A97K	FALSE	FALSE	0.65	0.13	0.55	0.52	0.63	0.49	FALSE	0.39	0.65	0.04	0.11	-0.05
TCGA-2Y-A9HB	FALSE	FALSE	0.65	1.22	0.88	0.99	0.97	1.2	TRUE	0.65	-1.32	-0.12	-0.02	-0.04
TCGA-CC-A9FW	FALSE	FALSE	0.65	0.02	0.5	-0.03	-0.33	0.34	FALSE	-0.5	0.65	0.07	-0.02	0.04
TCGA-DD-AAD5	FALSE	FALSE	0.65	-1.01	0.34	-0.31	0.62	-0.67	FALSE	-0.08	0.65	0.09	0	-0.01
TCGA-XR-A8TG	FALSE	FALSE	0.64	-0.14	0.75	-0.32	0.49	-0.81	FALSE	-0.62	0.64	0.06	0.13	-0.1
TCGA-PD-A5DF	FALSE	FALSE	0.63	0.45	0.53	-0.06	0.13	-0.62	FALSE	-0.18	0.63	-0.03	0.19	-0.06
TCGA-GJ-A9DB	FALSE	FALSE	0.62	0.16	0.82	-0.02	-0.16	-0.39	FALSE	0.03	0.62	-0.01	0.15	-0.03
TCGA-CC-A3MB	FALSE	FALSE	0.62	-0.22	0.34	-0.18	-0.67	-0.13	FALSE	-1.14	0.62	0.11	-0.02	-0.01
TCGA-DD-AAEE	FALSE	FALSE	0.62	-0.66	0.7	-0.63	-0.34	-0.8	FALSE	-0.52	0.62	0.06	-0.04	0.06
TCGA-DD-AADI	FALSE	FALSE	0.61	1.86	0.3	1.19	0.02	1.44	TRUE	0.61	0.18	-0.03	0.02	0.04
TCGA-DD-A1EJ	FALSE	FALSE	0.6	0.05	0.52	-0.31	-0.37	-0.34	FALSE	-1.1	0.6	0.07	-0.04	0.05
TCGA-DD-AAE2	FALSE	FALSE	0.6	1.65	0.85	1.07	2.66	1.24	TRUE	0.6	-1.2	-0.08	-0.02	-0.07
TCGA-CC-5263	FALSE	FALSE	0.59	0.67	0.58	0.37	1.34	-0.07	FALSE	-0.6	0.59	0.09	0	-0.01
TCGA-CC-A7IK	FALSE	FALSE	0.59	-0.26	0.46	-0.7	-0.25	-0.89	FALSE	-1.03	0.59	0.09	-0.04	0.03
TCGA-DD-AADK	FALSE	FALSE	0.58	-0.25	0.19	-0.38	-0.71	-0.36	FALSE	0.84	0.58	-0.01	0.06	0.04
TCGA-ED-A8O6	FALSE	FALSE	0.57	-0.66	0.13	-0.27	-0.65	-0.06	FALSE	-0.32	0.57	0.07	-0.02	0.04
TCGA-WQ-A9G7	FALSE	FALSE	0.57	-1.54	0.21	-1.19	-0.88	-0.81	FALSE	0.08	0.57	0.09	-0.04	0.02
TCGA-WX-AA44	FALSE	FALSE	0.54	0.02	0.38	-0.26	-0.2	-0.45	FALSE	-0.44	0.54	0.04	0.04	-0.01
TCGA-DD-AAEG	FALSE	FALSE	0.54	-0.8	0.69	-0.8	-0.56	-0.99	FALSE	-0.31	0.54	0.05	0.04	0
TCGA-DD-A73E	FALSE	FALSE	0.52	-1.15	0.85	-0.89	-0.3	-1.1	FALSE	-0.73	0.52	0.03	0	0.05
TCGA-CC-5264	FALSE	FALSE	0.51	-0.29	0.54	-0.12	-0.3	0.01	FALSE	-1.01	0.51	0.1	-0.02	-0.01
TCGA-KR-A7K7	FALSE	FALSE	0.5	0.58	0.22	0.7	-0.1	1.62	TRUE	0.5	-0.5	0.06	-0.17	0.01
TCGA-DD-AAD3	FALSE	FALSE	0.49	0.94	0.33	0.08	-0.26	0.15	FALSE	0.43	0.49	-0.07	0.2	-0.04
TCGA-UB-A7MB	FALSE	FALSE	0.49	-0.46	0.8	-0.73	-0.35	-0.9	FALSE	-1.13	0.49	0.09	-0.04	0.02
TCGA-CC-5262	FALSE	FALSE	0.49	0.46	0.48	0.55	0.18	0.87	TRUE	0.49	1.3	0.03	0.21	-0.05
TCGA-DD-AADO	FALSE	FALSE	0.48	0.25	0.12	0.86	-0.22	1.35	TRUE	0.48	-0.59	-0.01	-0.13	0.04
TCGA-DD-AADA	FALSE	FALSE	0.47	-0.56	0.18	-0.09	-0.61	0.35	TRUE	0.47	-0.78	-0.11	-0.03	0.03
TCGA-CC-A5UE	FALSE	FALSE	0.47	-0.47	0.83	-0.25	-0.32	-0.05	FALSE	-0.99	0.47	0.12	-0.11	0.05
TCGA-BC-A10W	FALSE	FALSE	0.47	0.28	0.6	0.02	0.24	0.15	FALSE	-1.21	0.47	0.06	0.02	-0.01
TCGA-FV-A2QR	FALSE	FALSE	0.44	0.54	0.53	-0.35	-0.1	-0.44	FALSE	-0.32	0.44	-0.03	0.1	0
TCGA-DD-A116	FALSE	FALSE	0.44	-0.73	0.3	-0.51	-0.79	-0.53	FALSE	0.64	0.44	0.01	0.02	0.04
TCGA-DD-A11C	FALSE	FALSE	0.43	0.06	0.48	-0.07	0.15	-0.68	FALSE	-0.13	0.43	0.02	0.05	0
TCGA-DD-AACL	FALSE	FALSE	0.43	1.55	0.15	1.19	0.16	1.12	TRUE	0.43	-0.24	0.04	-0.06	-0.03
TCGA-DD-AACB	FALSE	FALSE	0.42	2.21	0.4	1.98	0.74	2.5	TRUE	0.42	-0.41	0.02	-0.1	0.01
TCGA-DD-AADY	FALSE	FALSE	0.42	0.22	0.59	-0.34	0.33	-0.87	FALSE	-0.86	0.42	0.04	0	0.03
TCGA-BC-4072	FALSE	FALSE	0.42	2.58	0.45	1.76	1.19	1.61	TRUE	0.42	-0.1	0.01	0.03	-0.06
TCGA-EP-A2KA	FALSE	FALSE	0.42	1.52	0.73	1.36	0.08	1.7	TRUE	0.42	-0.59	0.04	-0.1	-0.04
TCGA-DD-AAC8	FALSE	FALSE	0.41	0.18	0.27	-0.25	-0.56	-0.79	FALSE	-0.64	0.41	0.02	0	0.03
TCGA-DD-AAVP	FALSE	FALSE	0.4	0.14	0.44	-0.03	2.36	-0.3	FALSE	0.08	0.4	0.02	-0.01	0.04
TCGA-MI-A75I	FALSE	FALSE	0.4	-0.16	0.76	-0.23	-0.15	-0.15	FALSE	-0.74	0.4	0.05	-0.03	0.02
TCGA-DD-A39V	FALSE	FALSE	0.4	0.68	0.3	0.98	-0.4	1.49	TRUE	0.4	-0.11	0	-0.05	0.03
TCGA-RC-A7SK	FALSE	FALSE	0.38	-1.4	0.77	-0.77	-0.8	-0.44	FALSE	-0.21	0.38	0.04	-0.04	0.05
TCGA-RC-A6M3	FALSE	FALSE	0.38	-0.62	0.69	-0.27	3.48	-0.02	FALSE	-0.22	0.38	0.13	-0.04	-0.03
TCGA-2Y-A9H5	FALSE	FALSE	0.38	-0.37	0.3	-0.28	-0.6	-0.13	FALSE	0.23	0.38	-0.02	0.09	0
TCGA-DD-A115	FALSE	FALSE	0.37	0.06	0.82	0.08	0.05	-0.04	FALSE	0.62	0.37	0.01	0.06	-0.01
TCGA-CC-A7IJ	FALSE	FALSE	0.36	2.64	0.61	3.17	4	3.43	TRUE	0.36	1.63	0.09	0.18	-0.02
TCGA-MR-A8JO	FALSE	FALSE	0.36	-0.25	0.09	0.32	-0.05	0.34	FALSE	1.07	0.36	-0.04	0.14	-0.03
TCGA-G3-A25X	FALSE	FALSE	0.35	0.55	0.19	1.21	0.29	1.54	TRUE	0.35	1.19	0.08	0.07	0.01
TCGA-DD-A39Z	FALSE	FALSE	0.32	-1.28	0.56	-1.01	-0.62	-0.74	FALSE	-0.3	0.32	0.07	-0.09	0.07
TCGA-DD-AAVW	FALSE	FALSE	0.31	-0.04	0.24	0.17	-0.34	-0.09	FALSE	0.27	0.31	-0.08	0.12	0.03
TCGA-CC-A7IH	FALSE	FALSE	0.3	-1.16	0.72	-0.72	-0.45	-0.76	FALSE	-0.99	0.3	0.01	-0.01	0.05
TCGA-2Y-A9GS	FALSE	FALSE	0.3	0.84	0.63	0.32	0.09	-0.47	FALSE	-0.24	0.3	0.02	0.01	0.01
TCGA-2Y-A9H2	FALSE	FALSE	0.3	0.6	0.17	0.55	0.7	0.3	FALSE	0.27	0.3	0.05	0.01	-0.02
TCGA-DD-A39X	FALSE	FALSE	0.3	-1.07	0.45	-0.33	-0.66	-0.54	FALSE	0.48	0.3	-0.01	0	0.06
TCGA-T1-A6J8	FALSE	FALSE	0.3	-0.78	0.27	-0.69	-0.68	-0.7	FALSE	0.2	0.3	-0.04	0.08	0.02
TCGA-BC-4073	FALSE	FALSE	0.29	2.68	0.72	2.19	2.43	2.17	TRUE	0.29	-0.47	-0.02	0.03	-0.08
TCGA-DD-A4NA	FALSE	FALSE	0.28	0.63	0.54	0.56	1.22	-0.63	FALSE	0.02	0.28	0.01	0.08	-0.05
TCGA-DD-A3A5	FALSE	FALSE	0.28	-1.22	0.85	-0.29	-0.08	0.05	FALSE	0.19	0.28	0.05	-0.01	0.01
TCGA-DD-A118	FALSE	FALSE	0.28	-1.06	0.26	-0.55	-0.62	-0.55	FALSE	-0.13	0.28	-0.02	0.05	0.03
TCGA-DD-A4NH	FALSE	FALSE	0.26	-0.58	0.22	-0.36	0.02	-0.46	FALSE	-0.31	0.26	0.03	0.06	-0.06
TCGA-DD-A4NV	FALSE	FALSE	0.25	-0.4	0.83	-0.16	0.43	-0.2	FALSE	0.25	0.25	-0.06	0.13	-0.02
TCGA-DD-A119	FALSE	FALSE	0.25	-0.78	0.47	-0.8	-0.78	-0.74	FALSE	-0.09	0.25	-0.04	0.04	0.04
TCGA-YA-A8S7	FALSE	FALSE	0.25	0.49	0.33	0.86	0.29	0.45	TRUE	0.25	0.29	-0.02	0.13	-0.05
TCGA-HP-A5N0	FALSE	FALSE	0.24	0.13	0.63	0.03	-0.21	-0.77	FALSE	0.59	0.24	-0.09	0.12	0.02
TCGA-DD-AAVU	FALSE	FALSE	0.24	-1.41	0.59	-1.06	-0.76	-1.17	FALSE	-0.42	0.24	0.04	-0.1	0.09
TCGA-2Y-A9HA	FALSE	FALSE	0.23	0.25	0.61	-0.36	-0.05	-1.17	FALSE	-0.55	0.23	0.05	-0.03	0.01
TCGA-2Y-A9GY	FALSE	FALSE	0.22	1.76	0.38	2	0.87	2.44	TRUE	0.22	-0.56	0.05	-0.13	-0.02
TCGA-DD-AADL	FALSE	FALSE	0.22	-0.4	0.8	-0.77	-0.34	-0.68	FALSE	-0.93	0.22	0.05	-0.05	0.03
TCGA-ES-A2HS	FALSE	FALSE	0.22	-2.2	0.24	-1.25	-0.88	-1.15	FALSE	0.52	0.22	-0.02	-0.03	0.09
TCGA-CC-A123	FALSE	FALSE	0.22	-1.87	0.08	-1.03	-0.83	-1.05	FALSE	-0.14	0.22	0.02	-0.06	0.07
TCGA-DD-AADM	FALSE	FALSE	0.2	-0.68	0.7	-0.51	-0.33	-0.76	FALSE	-0.05	0.2	0.01	-0.02	0.04
TCGA-DD-A4NO	FALSE	FALSE	0.2	-0.41	0.26	-0.32	-0.2	-0.62	FALSE	-0.35	0.2	-0.07	0.13	-0.01
TCGA-DD-AADP	FALSE	FALSE	0.2	0.32	0.65	-0.19	-0.35	-0.53	FALSE	-0.67	0.2	0	0.03	0
TCGA-RC-A7SH	FALSE	FALSE	0.2	-1.66	0.09	-1.03	-0.8	-0.74	FALSE	0.01	0.2	0.07	-0.05	0.01
TCGA-MI-A75H	FALSE	FALSE	0.19	1.67	0.53	0.64	0.01	0.45	TRUE	0.19	-0.77	-0.07	-0.07	0.02
TCGA-CC-5260	FALSE	FALSE	0.19	0.9	0.18	1.17	0.62	1.08	TRUE	0.19	1.04	0.07	0.1	-0.01
TCGA-DD-AADG	FALSE	FALSE	0.18	-0.96	0.81	-0.81	-0.42	-0.68	FALSE	-0.45	0.18	0.02	-0.03	0.04
TCGA-FV-A3R3	FALSE	FALSE	0.17	-0.44	0.21	0.19	-0.41	0.14	FALSE	0.73	0.17	-0.12	0.17	0
TCGA-CC-A1HT	FALSE	FALSE	0.17	3.91	0.28	2.94	1.87	2.39	TRUE	0.17	0.5	0.07	0.06	-0.08
TCGA-DD-AACS	FALSE	FALSE	0.16	-0.47	0.67	-0.7	-0.53	-0.93	FALSE	-0.97	0.16	0.07	-0.05	0
TCGA-G3-A5SI	FALSE	FALSE	0.13	-1.6	0.69	-1.41	-0.69	-1.17	FALSE	-1.39	0.13	0.07	-0.08	0.02
TCGA-CC-5261	FALSE	FALSE	0.13	0.8	0.13	1.11	0.46	1.07	TRUE	0.13	0.9	0.02	0.11	0
TCGA-DD-A1EF	FALSE	FALSE	0.12	0.32	0.22	0.26	-0.2	0.73	FALSE	-0.46	0.12	-0.01	-0.02	0.05
TCGA-FV-A4ZQ	FALSE	FALSE	0.11	3.18	0.55	2.47	1.31	3.42	TRUE	0.11	-0.99	0	-0.13	-0.02
TCGA-G3-A5SL	FALSE	FALSE	0.11	-0.27	0.63	-0.71	-0.54	-0.91	FALSE	-1.09	0.11	-0.03	0.01	0.05
TCGA-DD-A73G	FALSE	FALSE	0.11	-1.8	0.17	-0.58	-0.7	-0.84	FALSE	0.91	0.11	0.01	-0.05	0.05
TCGA-DD-A4NQ	FALSE	FALSE	0.1	-0.1	0.6	-0.45	0.46	-0.84	FALSE	-0.49	0.1	0.05	0.03	-0.06
TCGA-RG-A7D4	FALSE	FALSE	0.09	1.74	0.28	1.53	0.23	2.47	TRUE	0.09	-1.04	0.03	-0.2	0
TCGA-QA-A7B7	FALSE	FALSE	0.09	-0.39	0.81	-0.25	0.46	-0.53	FALSE	-0.81	0.09	0.08	-0.1	0.02
TCGA-DD-AACV	FALSE	FALSE	0.09	-0.57	0.73	-0.86	-0.16	-0.98	FALSE	-1.01	0.09	0.09	-0.11	0.03
TCGA-CC-A7IF	FALSE	FALSE	0.08	-1.27	0.47	-1.14	-0.53	-1.13	FALSE	0.15	0.08	0.02	-0.06	0.06
TCGA-DD-AADD	FALSE	FALSE	0.08	0.01	0.35	0.16	-0.24	0.68	FALSE	-0.92	0.08	0.08	-0.12	0.04
TCGA-DD-A4NF	FALSE	FALSE	0.07	-1.39	0.71	-1.04	0.02	-0.75	FALSE	-0.85	0.07	-0.02	0	0.03
TCGA-CC-A8HT	FALSE	FALSE	0.06	0.69	0.41	0.06	0.22	-0.21	FALSE	-0.54	0.06	0.09	-0.1	-0.01
TCGA-DD-AACU	FALSE	FALSE	0.06	0.49	0.57	0.2	-0.13	0.26	FALSE	0.15	0.06	-0.01	0.05	-0.02
TCGA-5R-AAAM	FALSE	FALSE	0.06	-0.11	0.56	0.21	0.32	0.15	FALSE	0.78	0.06	-0.15	0.2	-0.03
TCGA-G3-AAV5	FALSE	FALSE	0.06	-1.34	0.84	-0.75	-0.47	-0.54	FALSE	-0.75	0.06	0.04	-0.1	0.06
TCGA-BC-A216	FALSE	FALSE	0.05	0.81	0.73	0.86	0.15	2.52	TRUE	0.05	-0.51	0.06	-0.1	-0.04
TCGA-LG-A9QC	FALSE	FALSE	0.05	-1.21	0.69	-0.62	1.25	-1.1	FALSE	-0.39	0.05	0.01	0.01	-0.01
TCGA-G3-AAV2	FALSE	FALSE	0.05	-0.94	0.6	-0.8	-0.57	-1.18	FALSE	-0.15	0.05	-0.02	-0.02	0.05
TCGA-2Y-A9H0	FALSE	FALSE	0.04	0.74	0.63	1.05	0.32	1.89	TRUE	0.04	-0.55	0.05	-0.1	-0.04
TCGA-BC-A69I	FALSE	FALSE	0.04	-0.73	0.52	-0.56	-0.11	-0.28	FALSE	0.58	0.04	-0.05	0.08	-0.02
TCGA-G3-A5SJ	FALSE	FALSE	0.04	1.58	0.45	0.99	0.82	1.16	TRUE	0.04	-0.03	0.04	-0.02	-0.04
TCGA-FV-A3I1	FALSE	FALSE	0.03	1.08	0.39	0.61	0.51	-0.3	FALSE	0.32	0.03	-0.03	0.08	-0.04
TCGA-DD-AAW2	FALSE	FALSE	0.02	-0.52	0.6	-0.69	-0.39	-0.76	FALSE	-0.72	0.02	0.01	-0.04	0.04
TCGA-BC-A5W4	FALSE	FALSE	0.01	-0.28	0.76	-0.93	-0.44	-1.23	FALSE	-0.25	0.01	0.04	-0.08	0.03
TCGA-DD-AAE9	FALSE	FALSE	0.01	-0.24	0.35	-0.76	-0.81	-0.93	FALSE	-0.58	0.01	0.01	-0.07	0.05
TCGA-XR-A8TC	FALSE	TRUE	0	-0.9	0.33	-0.92	-0.48	-0.87	FALSE	-0.92	0	0.01	-0.02	0.02
TCGA-ZP-A9CZ	FALSE	TRUE	0	1.15	0.73	1.04	0.41	0.9	TRUE	0	-0.11	-0.01	-0.03	0.02
TCGA-RC-A6M4	FALSE	TRUE	-0.01	-1.03	0.73	-1.16	-0.67	-1.25	FALSE	-0.55	-0.01	0.03	-0.08	0.04
TCGA-DD-A3A8	FALSE	TRUE	-0.01	-0.61	0.72	-1.03	-0.49	-1.04	FALSE	-0.22	-0.01	-0.02	-0.03	0.05
TCGA-G3-AAV4	FALSE	TRUE	-0.01	0.18	0.84	-0.15	0.31	-1.16	FALSE	-0.5	-0.01	0.02	-0.04	0.02
TCGA-DD-AADF	FALSE	TRUE	-0.02	-0.02	0.81	-0.04	-0.44	0.72	TRUE	-0.02	-0.62	0.04	-0.13	-0.01
TCGA-BC-A10X	FALSE	TRUE	-0.02	-0.36	0.72	0.1	0.31	0.18	FALSE	0.41	-0.02	-0.12	0.19	-0.06
TCGA-UB-AA0V	FALSE	TRUE	-0.02	-0.14	0.69	-0.02	0.65	0.07	FALSE	0.45	-0.02	-0.12	0.14	-0.02
TCGA-RC-A7SB	FALSE	TRUE	-0.03	0.01	0.63	-0.7	0.02	-0.73	FALSE	0.02	-0.03	-0.01	-0.02	0.03
TCGA-2Y-A9GX	FALSE	TRUE	-0.03	1.19	0.43	1.08	0.64	1.28	FALSE	0.95	-0.03	-0.14	0.23	-0.08
TCGA-ED-A459	FALSE	TRUE	-0.04	-0.24	0.33	-0.26	-0.49	-0.96	FALSE	-0.22	-0.04	0.03	0.02	-0.05
TCGA-ED-A7XP	FALSE	TRUE	-0.04	-0.29	0.51	0.09	-0.08	-0.11	FALSE	-0.44	-0.04	-0.03	0.07	-0.04
TCGA-DD-A113	FALSE	TRUE	-0.04	0.38	0.4	0.2	-0.12	0.49	FALSE	-0.22	-0.04	0.01	-0.02	0.01
TCGA-NI-A8LF	FALSE	TRUE	-0.05	-1	0.32	-0.9	-0.56	-0.74	FALSE	0.4	-0.05	-0.06	0.06	0.01
TCGA-EP-A2KB	FALSE	TRUE	-0.05	-0.51	0.44	-0.41	-0.57	-0.2	FALSE	-0.76	-0.05	0.05	-0.08	0.02
TCGA-EP-A26S	FALSE	TRUE	-0.06	-0.97	0.78	-0.76	0.04	-0.88	FALSE	-0.6	-0.06	-0.03	-0.02	0.04
TCGA-DD-AACW	FALSE	TRUE	-0.06	-0.48	0.34	-0.33	-0.7	-0.59	FALSE	-0.76	-0.06	0.04	-0.12	0.06
TCGA-KR-A7K0	FALSE	TRUE	-0.07	-0.27	0.47	-0.46	-0.32	-0.53	FALSE	0.04	-0.07	-0.05	0.1	-0.05
TCGA-DD-A4NJ	FALSE	TRUE	-0.07	0.5	0.57	0.24	0.7	-0.24	FALSE	-0.39	-0.07	-0.01	0.02	-0.01
TCGA-DD-A73C	FALSE	TRUE	-0.07	-0.59	0.95	-0.04	-0.08	0.42	FALSE	-0.14	-0.07	-0.08	0.05	0.03
TCGA-DD-AAVZ	FALSE	TRUE	-0.07	-0.67	0.42	-0.49	-0.73	-0.74	FALSE	-0.85	-0.07	-0.01	-0.04	0.03
TCGA-EP-A2KC	FALSE	TRUE	-0.08	0.02	0.38	-0.29	-0.17	-0.46	FALSE	-0.63	-0.08	-0.02	0.01	-0.01
TCGA-CC-A7IE	FALSE	TRUE	-0.08	0.8	0.1	0.75	-0.29	1.16	TRUE	-0.08	0.07	0.07	-0.08	0.01
TCGA-2Y-A9H7	FALSE	TRUE	-0.08	-0.55	0.5	-0.55	-0.76	-0.71	FALSE	-0.34	-0.08	0.02	-0.12	0.09
TCGA-DD-AAE6	FALSE	TRUE	-0.08	-2.77	0.29	-1.72	-0.81	-1.31	FALSE	-0.23	-0.08	0.07	-0.13	0.05
TCGA-DD-AAE3	FALSE	TRUE	-0.09	-1.3	0.76	-0.74	-0.25	-0.92	FALSE	0.4	-0.09	-0.07	0.02	0.05
TCGA-ZS-A9CD	FALSE	TRUE	-0.09	-0.09	0.41	-0.35	-0.59	-0.51	FALSE	0.35	-0.09	-0.07	0.13	-0.06
TCGA-DD-A1EA	FALSE	TRUE	-0.09	1.57	0.74	1	0.63	1.19	TRUE	-0.09	-1.29	-0.06	-0.1	-0.03
TCGA-G3-AAV1	FALSE	TRUE	-0.09	-0.76	0.46	-0.78	-0.49	-1.19	FALSE	-0.8	-0.09	-0.01	-0.02	0.02
TCGA-BC-A10U	FALSE	TRUE	-0.11	-0.98	0.52	-0.74	-0.59	-0.77	FALSE	-0.67	-0.11	0	-0.01	-0.01
TCGA-ZS-A9CG	FALSE	TRUE	-0.12	0.08	0.73	-0.48	0.11	-0.61	FALSE	-0.39	-0.12	-0.04	0.03	0
TCGA-DD-AAW3	FALSE	TRUE	-0.12	-0.87	0.75	-0.85	-0.11	-0.73	FALSE	-0.87	-0.12	-0.01	-0.05	0.04
TCGA-FV-A3R2	FALSE	TRUE	-0.12	0.02	0.79	-0.26	0.33	-0.22	FALSE	-0.71	-0.12	0.01	-0.03	-0.01
TCGA-BD-A3EP	FALSE	TRUE	-0.13	0.37	0.12	0.46	-0.05	0.53	FALSE	1.55	-0.13	-0.07	0.09	-0.04
TCGA-BC-A217	FALSE	TRUE	-0.13	1.22	0.88	0.83	0.68	0.18	FALSE	-0.31	-0.13	0.08	-0.11	-0.01
TCGA-DD-A3A7	FALSE	TRUE	-0.14	-1.77	0.17	-0.9	-0.77	-0.78	FALSE	0.39	-0.14	0.05	-0.08	0.02
TCGA-MI-A75G	FALSE	TRUE	-0.16	-1.39	0.73	-1.15	-0.36	-1.03	FALSE	-0.57	-0.16	0	-0.04	0.01
TCGA-BC-A10Y	FALSE	TRUE	-0.16	1.17	0.87	0.75	0.39	0.41	TRUE	-0.16	-0.39	0.05	-0.1	-0.02
TCGA-DD-A73B	FALSE	TRUE	-0.17	-1.45	0.75	-1.04	-0.2	-1.01	FALSE	-1.29	-0.17	0.03	-0.08	0.02
TCGA-DD-AADB	FALSE	TRUE	-0.18	1.88	0.14	1.47	0.38	2.1	TRUE	-0.18	-0.44	0.03	-0.08	-0.02
TCGA-UB-A7MC	FALSE	TRUE	-0.19	-0.34	0.69	-0.71	0.49	-1.06	FALSE	-1.34	-0.19	0.05	-0.06	-0.03
TCGA-ZP-A9D1	FALSE	TRUE	-0.2	0.03	0.57	0	-0.19	0.03	FALSE	0.11	-0.2	-0.07	0.12	-0.07
TCGA-DD-AACG	FALSE	TRUE	-0.21	-0.84	0.26	-0.48	-0.72	-0.5	FALSE	-0.14	-0.21	0.05	-0.15	0.05
TCGA-BC-A110	FALSE	TRUE	-0.21	0.3	0.47	0.34	1.56	0.35	FALSE	1.43	-0.21	-0.11	0.19	-0.09
TCGA-G3-A7M7	FALSE	TRUE	-0.24	-1.48	0.63	-1.16	-0.86	-1	FALSE	-0.02	-0.24	-0.05	0.01	0.01
TCGA-KR-A7K2	FALSE	TRUE	-0.24	-0.5	0.26	-0.51	-0.52	-0.99	FALSE	0.68	-0.24	-0.01	-0.01	0
TCGA-BC-A10Z	FALSE	TRUE	-0.25	-2.09	0.89	-1.53	-0.44	-1.21	FALSE	-1.07	-0.25	0.03	-0.08	0.01
TCGA-BW-A5NO	FALSE	TRUE	-0.25	0.11	0.72	0.15	-0.02	-0.21	FALSE	-0.05	-0.25	-0.01	-0.04	0.01
TCGA-DD-A4NP	FALSE	TRUE	-0.26	-1.6	0.8	-0.95	-0.59	-0.86	FALSE	0.1	-0.26	-0.07	0.01	0.03
TCGA-DD-AAD8	FALSE	TRUE	-0.26	-0.91	0.6	-0.61	-0.33	-0.36	FALSE	-0.31	-0.26	0.02	-0.04	-0.02
TCGA-FV-A496	FALSE	TRUE	-0.26	-1.48	0.4	-1.22	-0.7	-1.18	FALSE	-0.5	-0.26	-0.01	-0.03	0.01
TCGA-DD-AACO	FALSE	TRUE	-0.27	-0.8	0.34	-0.47	-0.93	-0.39	FALSE	0.29	-0.27	-0.03	-0.07	0.05
TCGA-DD-A3A3	FALSE	TRUE	-0.27	-1.55	0.55	-1.1	-0.82	-0.88	FALSE	0.32	-0.27	0.01	-0.09	0.04
TCGA-DD-AACZ	FALSE	TRUE	-0.28	2	0.26	1.74	0.71	1.4	TRUE	-0.28	-1.31	-0.05	-0.13	-0.02
TCGA-GJ-A6C0	FALSE	TRUE	-0.28	0.94	0.8	0.87	2.32	-0.3	FALSE	0.3	-0.28	-0.01	0.05	-0.08
TCGA-DD-AAD0	FALSE	TRUE	-0.28	0.27	0.69	-0.77	-0.17	-0.94	FALSE	-0.67	-0.28	0.04	-0.09	0
TCGA-CC-A9FS	FALSE	TRUE	-0.28	-0.21	0.61	-0.58	-0.67	-0.48	FALSE	-0.33	-0.28	-0.01	-0.07	0.04
TCGA-DD-AAVV	FALSE	TRUE	-0.29	1.37	0.17	1.07	0.25	0.11	FALSE	0.8	-0.29	-0.07	0.1	-0.07
TCGA-2Y-A9H6	FALSE	TRUE	-0.29	-0.6	0.35	0.09	-0.52	-0.09	FALSE	1.14	-0.29	-0.13	0.08	0.02
TCGA-DD-A39W	FALSE	TRUE	-0.29	1.03	0.71	-0.04	-0.31	-0.84	FALSE	-0.29	-0.29	-0.03	-0.04	0.03
TCGA-BD-A3ER	FALSE	TRUE	-0.3	-0.67	0.28	-0.55	0.09	-0.82	FALSE	0.78	-0.3	-0.13	0.17	-0.06
TCGA-DD-A3A4	FALSE	TRUE	-0.32	-2.03	0.67	-1.54	-0.67	-1.33	FALSE	-0.57	-0.32	-0.03	-0.01	-0.01
TCGA-DD-A11B	FALSE	TRUE	-0.32	-0.24	0.63	-0.81	-0.35	-0.87	FALSE	-1.06	-0.32	-0.06	-0.01	0.02
TCGA-ED-A7PY	FALSE	TRUE	-0.32	-0.27	0.29	-0.83	-0.71	-0.6	FALSE	-0.53	-0.32	0	-0.11	0.06
TCGA-DD-AADJ	FALSE	TRUE	-0.33	-0.07	0.49	-0.6	-0.64	-0.8	FALSE	0.12	-0.33	-0.01	-0.1	0.05
TCGA-HP-A5MZ	FALSE	TRUE	-0.33	0.79	0.34	0.42	-0.09	0.15	FALSE	1.1	-0.33	-0.16	0.16	-0.03
TCGA-DD-A1EE	FALSE	TRUE	-0.34	-0.54	0.71	-0.38	0.11	-1.2	FALSE	-0.98	-0.34	-0.01	-0.02	-0.02
TCGA-LG-A6GG	FALSE	TRUE	-0.35	-1	0.83	-0.88	0.03	-1.14	FALSE	-0.66	-0.35	0	-0.03	-0.02
TCGA-BD-A2L6	FALSE	TRUE	-0.36	-0.61	0.7	-0.42	-0.51	-0.17	FALSE	0.18	-0.36	-0.01	-0.08	0.03
TCGA-G3-A25Z	FALSE	TRUE	-0.36	-1.24	0.63	-0.87	-0.59	-0.98	FALSE	-0.09	-0.36	-0.05	0.01	-0.01
TCGA-XR-A8TF	FALSE	TRUE	-0.36	-0.66	0.71	-0.34	-0.06	0.04	FALSE	-0.8	-0.36	0.02	-0.1	0.02
TCGA-WQ-AB4B	FALSE	TRUE	-0.37	-1.03	0.19	-0.74	-0.5	-0.98	FALSE	0.48	-0.37	-0.06	0.03	-0.02
TCGA-WX-AA47	FALSE	TRUE	-0.37	-2.64	0.24	-2.04	-0.56	-1.24	FALSE	0.32	-0.37	0.01	-0.05	-0.02
TCGA-G3-A3CK	FALSE	TRUE	-0.37	1.04	0.87	0.67	-0.09	1.39	TRUE	-0.37	-0.86	-0.08	-0.04	-0.01
TCGA-G3-A3CG	FALSE	TRUE	-0.38	0.52	0.69	0.02	-0.11	-0.15	FALSE	-0.04	-0.38	-0.05	0.08	-0.08
TCGA-ZS-A9CE	FALSE	TRUE	-0.38	-1.3	0.85	-1.11	0.1	-1.22	FALSE	-0.1	-0.38	0	-0.07	0.02
TCGA-DD-A1EG	FALSE	TRUE	-0.39	1.41	0.16	0.99	0.5	0.38	FALSE	0.49	-0.39	-0.07	0.07	-0.05
TCGA-2Y-A9H4	FALSE	TRUE	-0.39	-0.03	0.7	-0.01	-0.05	-0.31	FALSE	0.12	-0.39	0.01	-0.1	0.02
TCGA-BC-A8YO	FALSE	TRUE	-0.39	3.16	0.8	2.14	1.57	2.6	TRUE	-0.39	-0.9	0.01	-0.09	-0.06
TCGA-BC-A3KF	FALSE	TRUE	-0.39	-0.41	0.44	-0.65	-0.18	-0.72	FALSE	-0.46	-0.39	-0.01	-0.07	0.02
TCGA-UB-A7MD	FALSE	TRUE	-0.39	0.5	0.56	0.39	0.33	-0.24	FALSE	0.61	-0.39	-0.05	0.07	-0.09
TCGA-BW-A5NQ	FALSE	TRUE	-0.4	2.78	0.83	1.91	0.93	2.7	TRUE	-0.4	-0.62	0.05	-0.14	-0.02
TCGA-FV-A23B	FALSE	TRUE	-0.4	0.94	0.31	0.3	-0.03	0.19	FALSE	-0.4	-0.4	0	-0.07	0.01
TCGA-4R-AA8I	FALSE	TRUE	-0.4	0.93	0.86	0.21	0.61	-0.62	FALSE	-0.1	-0.4	-0.01	-0.01	-0.04
TCGA-RC-A7SF	FALSE	TRUE	-0.4	-0.61	0.34	-0.67	-0.49	-0.39	FALSE	0.17	-0.4	-0.02	-0.03	-0.01
TCGA-G3-A25S	FALSE	TRUE	-0.4	-0.8	0.64	-0.08	-0.28	-0.58	FALSE	-0.27	-0.4	0.04	-0.16	0.04
TCGA-DD-AACK	FALSE	TRUE	-0.4	-0.07	0.83	-0.41	0.04	-0.61	FALSE	-0.84	-0.4	0	-0.04	-0.02
TCGA-DD-A11A	FALSE	TRUE	-0.41	-0.95	0.62	-0.76	-0.47	-0.96	FALSE	-0.94	-0.41	0	-0.05	-0.01
TCGA-DD-AAW0	FALSE	TRUE	-0.41	0.37	0.55	0.23	0.25	0.35	FALSE	0.42	-0.41	-0.14	0.12	-0.03
TCGA-G3-A5SM	FALSE	TRUE	-0.42	0.29	0.33	0.25	0.12	-0.47	FALSE	0.95	-0.42	-0.1	0.12	-0.07
TCGA-RC-A7S9	FALSE	TRUE	-0.42	0.28	0.62	0.11	0.03	-0.29	FALSE	-0.15	-0.42	0.06	-0.14	0.01
TCGA-DD-AAC9	FALSE	TRUE	-0.44	-0.69	0.45	-0.37	-0.52	-0.44	FALSE	1.23	-0.44	-0.13	0.09	-0.02
TCGA-DD-AADR	FALSE	TRUE	-0.44	0.17	0.71	-0.34	-0.69	-0.26	FALSE	-0.67	-0.44	0.01	-0.13	0.05
TCGA-DD-AACQ	FALSE	TRUE	-0.44	-0.4	0.66	-1.04	0.02	-0.89	FALSE	-0.27	-0.44	0	-0.1	0.02
TCGA-DD-AACD	FALSE	TRUE	-0.44	0.08	0.35	-0.14	-0.75	-0.65	FALSE	0.67	-0.44	-0.03	-0.05	0.01
TCGA-ZP-A9D0	FALSE	TRUE	-0.45	-0.89	0.73	-0.74	-0.7	-0.96	FALSE	-0.55	-0.45	-0.07	0.01	0.01
TCGA-BC-A10S	FALSE	TRUE	-0.46	-0.68	0.54	0.11	-0.26	-0.12	FALSE	1.05	-0.46	-0.14	0.09	-0.01
TCGA-G3-A25U	FALSE	TRUE	-0.46	-0.96	0.87	-0.87	0.08	-0.89	FALSE	-0.91	-0.46	0.01	-0.09	0.01
TCGA-DD-AAD6	FALSE	TRUE	-0.47	-2.23	0.2	-1.58	-0.79	-1.15	FALSE	-0.64	-0.47	0.04	-0.14	0.02
TCGA-EP-A12J	FALSE	TRUE	-0.48	0.83	0.81	0.11	0.5	-0.38	FALSE	-0.42	-0.48	-0.01	-0.04	-0.02
TCGA-FV-A2QQ	FALSE	TRUE	-0.49	0.19	0.56	0.44	-0.57	0.49	FALSE	0.19	-0.49	-0.06	-0.02	0.01
TCGA-DD-A4NG	FALSE	TRUE	-0.49	-0.5	0.2	-0.68	-0.27	-0.45	FALSE	-0.17	-0.49	-0.04	-0.04	0.01
TCGA-G3-A3CH	FALSE	TRUE	-0.52	-0.14	0.54	-0.11	0.04	0.11	FALSE	0.56	-0.52	-0.06	0	0
TCGA-G3-A25V	FALSE	TRUE	-0.52	0.77	0.59	0.38	0.39	0.08	FALSE	1.07	-0.52	-0.14	0.14	-0.07
TCGA-DD-A11D	FALSE	TRUE	-0.52	-0.5	0.77	-0.59	-0.2	-0.88	FALSE	0.09	-0.52	-0.08	0.06	-0.04
TCGA-ZP-A9CY	FALSE	TRUE	-0.53	0.09	0.81	-0.12	-0.01	-0.44	FALSE	0.32	-0.53	-0.14	0.13	-0.06
TCGA-G3-AAUZ	FALSE	TRUE	-0.53	-0.23	0.74	-0.01	-0.27	0.39	FALSE	0.96	-0.53	-0.03	-0.05	0
TCGA-DD-AAEB	FALSE	TRUE	-0.55	-1.78	0.27	-1.24	-0.61	-0.72	FALSE	0.43	-0.55	-0.05	-0.08	0.05
TCGA-ES-A2HT	FALSE	TRUE	-0.55	-0.77	0.45	-0.6	-0.5	-0.88	FALSE	1.07	-0.55	-0.07	0.02	-0.03
TCGA-2Y-A9GZ	FALSE	TRUE	-0.55	-1.09	0.86	-0.83	-0.16	-0.96	FALSE	-0.22	-0.55	-0.02	-0.07	0.01
TCGA-DD-AACJ	FALSE	TRUE	-0.55	-1.74	0.6	-1.3	-0.57	-1.11	FALSE	-0.42	-0.55	-0.03	-0.12	0.07
TCGA-CC-5259	FALSE	TRUE	-0.55	-0.85	0.05	-0.56	-0.77	-0.42	FALSE	0.35	-0.55	0.01	-0.09	-0.01
TCGA-WJ-A86L	FALSE	TRUE	-0.56	-0.51	0.58	-0.8	-0.04	-1.19	FALSE	0.09	-0.56	-0.01	-0.07	-0.01
TCGA-CC-A7IL	FALSE	TRUE	-0.56	-1.22	0.8	-1.1	-0.71	-1.03	FALSE	-0.63	-0.56	-0.01	-0.12	0.04
TCGA-DD-AAVS	FALSE	TRUE	-0.58	0.35	0.36	-0.03	-0.65	0.42	TRUE	-0.58	0.17	0	-0.03	0.05
TCGA-G3-AAV0	FALSE	TRUE	-0.59	-0.89	0.48	-0.6	-0.47	-0.46	FALSE	0.81	-0.59	-0.04	-0.07	0.02
TCGA-G3-A3CJ	FALSE	TRUE	-0.59	-1.27	0.55	-0.91	-0.71	-1.01	FALSE	0.06	-0.59	-0.06	-0.04	0.01
TCGA-2Y-A9GU	FALSE	TRUE	-0.59	-0.88	0.75	-0.61	-0.73	-0.39	FALSE	-0.3	-0.59	-0.04	-0.06	0.02
TCGA-NI-A4U2	FALSE	TRUE	-0.59	-1.17	0.68	-1.18	-0.48	-1.23	FALSE	0.12	-0.59	-0.09	-0.01	0.02
TCGA-DD-A4NK	FALSE	TRUE	-0.63	-0.61	0.8	-0.61	-0.17	-0.83	FALSE	-0.05	-0.63	-0.08	-0.01	0.01
TCGA-DD-AAW1	FALSE	TRUE	-0.63	0.05	0.56	-0.66	-0.16	-0.97	FALSE	-0.28	-0.63	-0.05	-0.01	-0.03
TCGA-DD-AAE7	FALSE	TRUE	-0.66	-0.11	0.54	0.05	-0.14	0.38	FALSE	0.79	-0.66	-0.12	0.05	-0.02
TCGA-DD-A1EB	FALSE	TRUE	-0.67	0.62	0.86	0.11	0.75	0.13	FALSE	0.1	-0.67	-0.07	0.01	-0.02
TCGA-DD-A73D	FALSE	TRUE	-0.67	-0.74	0.77	-1.32	-0.59	-1.23	FALSE	-1.25	-0.67	-0.02	-0.14	0.06
TCGA-ZS-A9CF	FALSE	TRUE	-0.68	0.38	0.84	-0.1	0.5	-0.36	FALSE	-0.42	-0.68	0.01	-0.1	-0.01
TCGA-DD-AADU	FALSE	TRUE	-0.69	-1.41	0.59	-1.17	-0.55	-1.19	FALSE	0.11	-0.69	-0.05	-0.06	0
TCGA-DD-AAVY	FALSE	TRUE	-0.7	-0.37	0.74	-0.61	-0.38	-0.72	FALSE	-0.98	-0.7	-0.04	-0.09	0.02
TCGA-DD-AACY	FALSE	TRUE	-0.72	-0.73	0.52	-0.66	-0.61	-0.19	FALSE	0.22	-0.72	-0.06	-0.02	-0.02
TCGA-DD-AACX	FALSE	TRUE	-0.73	-0.05	0.7	-0.34	-0.1	-0.4	FALSE	-0.45	-0.73	0.01	-0.11	-0.01
TCGA-O8-A75V	FALSE	TRUE	-0.74	-0.25	0.24	0.39	-0.46	0.78	FALSE	0.89	-0.74	-0.1	0.01	-0.01
TCGA-K7-A6G5	FALSE	TRUE	-0.74	0.8	0.68	0.29	0.01	-0.02	FALSE	0.57	-0.74	-0.09	0.03	-0.05
TCGA-WX-AA46	FALSE	TRUE	-0.77	-0.91	0.82	-0.64	0.41	-0.7	FALSE	0.12	-0.77	-0.12	0.04	-0.03
TCGA-DD-A4NL	FALSE	TRUE	-0.8	-1.26	0.55	-0.73	-0.41	-0.52	FALSE	0.77	-0.8	-0.15	0.09	-0.04
TCGA-G3-A7M8	FALSE	TRUE	-0.82	-1.67	0.74	-0.93	0.22	-1.09	FALSE	0.46	-0.82	-0.13	0.02	0
TCGA-DD-AAE1	FALSE	TRUE	-0.82	0.02	0.17	-0.43	-0.57	-0.89	FALSE	-0.36	-0.82	-0.03	-0.13	0.04
TCGA-2Y-A9H9	FALSE	TRUE	-0.84	0.18	0.79	-0.02	-0.17	-0.18	FALSE	0.08	-0.84	-0.02	-0.05	-0.04
TCGA-DD-A1EK	FALSE	TRUE	-0.84	-0.65	0.6	-0.41	0.42	-0.72	FALSE	0.6	-0.84	-0.12	0.02	-0.01
TCGA-DD-A3A2	FALSE	TRUE	-0.87	-0.88	0.88	-1.08	-0.41	-0.93	FALSE	0.37	-0.87	-0.11	-0.04	0.03
TCGA-MI-A75C	FALSE	TRUE	-0.88	-0.2	0.7	-0.12	-0.36	-0.34	FALSE	0.21	-0.88	0.01	-0.15	0
TCGA-MR-A520	FALSE	TRUE	-0.97	-1.24	0.85	-0.86	-0.33	-0.47	FALSE	-0.16	-0.97	-0.14	-0.02	0.03
TCGA-ZP-A9D4	FALSE	TRUE	-0.97	-0.13	0.68	-0.93	-0.1	-0.89	FALSE	-0.43	-0.97	-0.06	-0.08	0
TCGA-DD-AACE	FALSE	TRUE	-0.98	-0.32	0.45	-0.73	-0.51	-0.55	FALSE	-0.14	-0.98	-0.08	-0.04	-0.01
TCGA-G3-A7M5	FALSE	TRUE	-0.99	-0.76	0.82	-0.56	-0.33	-0.49	FALSE	0.44	-0.99	-0.05	-0.12	0.01
TCGA-DD-AADQ	FALSE	TRUE	-0.99	0.07	0.63	-0.13	-0.1	-0.07	FALSE	-0.28	-0.99	-0.03	-0.09	-0.03
TCGA-DD-AACF	FALSE	TRUE	-1	0.18	0.78	-0.01	0.4	-0.5	FALSE	-0.16	-1	0	-0.14	-0.02
TCGA-DD-AAED	FALSE	TRUE	-1.03	-1.13	0.22	-1.02	-0.73	-0.97	FALSE	-0.38	-1.03	0	-0.14	-0.02
TCGA-3K-AAZ8	FALSE	TRUE	-1.06	1.08	0.87	0.3	-0.2	0.09	FALSE	-0.12	-1.06	-0.05	-0.07	-0.04
TCGA-G3-A6UC	FALSE	TRUE	-1.08	-0.49	0.86	-0.71	0	-1.12	FALSE	-0.47	-1.08	-0.07	-0.09	0
TCGA-2Y-A9H1	FALSE	TRUE	-1.09	-0.49	0.51	0.01	-0.57	0.09	FALSE	0.78	-1.09	-0.07	-0.13	0.03
TCGA-LG-A9QD	FALSE	TRUE	-1.1	0.44	0.69	-0.22	-0.24	-0.43	FALSE	0.39	-1.1	-0.1	0.01	-0.07
TCGA-DD-A3A1	FALSE	TRUE	-1.12	-0.42	0.9	-0.19	-0.3	-0.2	FALSE	-0.01	-1.12	-0.05	-0.12	-0.02
TCGA-ZP-A9CV	FALSE	TRUE	-1.14	0.86	0.79	0.61	0.71	0.32	FALSE	0.33	-1.14	-0.11	0.04	-0.09
TCGA-DD-A1ED	FALSE	TRUE	-1.16	-0.56	0.65	0	0.04	0.38	FALSE	0.81	-1.16	-0.16	0.05	-0.05
TCGA-DD-AAEA	FALSE	TRUE	-1.16	0.49	0.38	0.43	0.49	0.86	FALSE	0.28	-1.16	-0.03	-0.14	-0.01
TCGA-G3-A3CI	FALSE	TRUE	-1.29	-0.88	0.68	-0.5	-0.32	-0.2	FALSE	0.78	-1.29	-0.18	0	0
TCGA-DD-AAEI	FALSE	TRUE	-1.3	0.09	0.54	-0.29	-0.66	-0.36	FALSE	0.26	-1.3	-0.08	-0.11	0
TCGA-5R-AA1C	FALSE	TRUE	-1.37	1.33	0.94	0.35	-0.23	0.4	TRUE	-1.37	-0.21	-0.03	-0.04	0.03
TCGA-DD-AAVX	FALSE	TRUE	-1.37	1.25	0.81	0.29	0.71	-0.16	FALSE	0.52	-1.37	-0.1	-0.02	-0.09
TCGA-2Y-A9GW	FALSE	TRUE	-1.38	0.64	0.25	0.4	0.71	-0.78	FALSE	1.05	-1.38	-0.21	0.09	-0.07
TCGA-2Y-A9GV	FALSE	TRUE	-1.53	-0.12	0.75	0.08	0.06	-0.37	FALSE	0.47	-1.53	-0.17	0	-0.05
TCGA-G3-A5SK	FALSE	TRUE	-1.59	0.45	0.78	0.14	-0.09	0.2	FALSE	0.3	-1.59	-0.15	-0.03	-0.06
TCGA-DD-A4NI	FALSE	TRUE	-1.66	0.88	0.6	0.29	0.01	0.9	FALSE	0.57	-1.66	-0.19	-0.02	-0.03
TCGA-DD-A73A	FALSE	TRUE	-1.94	-0.22	0.7	-0.35	-0.36	0.5	FALSE	0.32	-1.94	-0.14	-0.13	-0.01
