# Supplementary material for: Prediction of CAF-related genes in immunotherapy and drug sensitivity in hepatocellular carcinoma: a multi-database analysis
Source: Genes Immun. 2024 Jan 17;25(1):55–65. doi: 10.1038/s41435-024-00252-z (PMC10873201; doi:10.1038/s41435-024-00252-z)
Supplement: Supplementary file 7 — Supplementary Table 5 [file 41435_2024_252_MOESM7_ESM.xlsx]

## Sheet: Supplementary table 5
Supplementary Table 5. Sensitivity differences between high-risk and low-risk samples of 192 drugs
drug	pvalue
PLX-4720	9.3e-16
PF-4708671	1.05e-15
JAK1_8709	1.44e-15
AZD2014	2.07e-14
GDC0810	1.57e-13
GSK269962A	1.82e-13
Topotecan	1.82e-13
Ribociclib	2.24e-13
Irinotecan	4.04e-13
Gemcitabine	5.19e-13
SB505124	5.19e-13
JQ1	5.74e-13
TAF1_5496	1.24e-12
Obatoclax Mesylate	1.7e-12
AT13148	2.13e-12
AZD1332	2.33e-12
Axitinib	2.61e-12
Osimertinib	6.46e-12
Wnt-C59	7.3e-12
Luminespib	1.01e-11
Camptothecin	1.06e-11
KRAS (G12C) Inhibitor-12	1.32e-11
Fulvestrant	1.33e-11
Nutlin-3a (-)	1.38e-11
Dihydrorotenone	3.38e-11
Mirin	5.55e-11
Gefitinib	8.25e-11
Cisplatin	2.07e-10
IGF1R_3801	2.15e-10
Cytarabine	2.26e-10
OF-1	2.91e-10
Oxaliplatin	1.68e-09
Dasatinib	1.82e-09
Paclitaxel	3.01e-09
Taselisib	6.05e-09
Ipatasertib	1.16e-08
Dactolisib	1.22e-08
MIRA-1	2.16e-08
GSK2606414	2.87e-08
IRAK4_4710	3.49e-08
Cediranib	4.37e-08
JAK_8517	4.85e-08
Entospletinib	5.04e-08
Teniposide	5.97e-08
MK-8776	7.18e-08
Afatinib	7.83e-08
Navitoclax	8.39e-08
BMS-345541	1.16e-07
ABT737	1.62e-07
AZD8055	2.65e-07
LGK974	3.75e-07
Palbociclib	4.26e-07
BDP-00009066	1.16e-06
Sabutoclax	1.22e-06
Mitoxantrone	2.51e-06
Lapatinib	3.04e-06
AZD7762	3.52e-06
Fludarabine	4.28e-06
SB216763	5.23e-06
I-BRD9	5.23e-06
Leflunomide	5.42e-06
Niraparib	6.79e-06
GSK591	7.79e-06
ERK_2440	1.02e-05
Docetaxel	1.46e-05
PCI-34051	1.58e-05
YK-4-279	1.72e-05
GSK2578215A	1.97e-05
Elephantin	2.12e-05
Pictilisib	2.42e-05
Sorafenib	4.34e-05
PFI3	4.54e-05
NU7441	6.04e-05
AZ960	7.88e-05
Sapitinib	9.96e-05
IWP-2	0.000105786
GNE-317	0.000116861
Wee1 Inhibitor	0.000120153
I-BET-762	0.000148648
Podophyllotoxin bromide	0.00017301
Doramapimod	0.000174411
WEHI-539	0.000196533
PAK_5339	0.000197376
BPD-00008900	0.000213961
PD173074	0.000216434
Alpelisib	0.000233622
Nelarabine	0.000262813
BMS-754807	0.000355529
Nilotinib	0.00038482
Cyclophosphamide	0.000387673
Crizotinib	0.000390544
PD0325901	0.000421923
CZC24832	0.000444134
Temozolomide	0.000574567
AMG-319	0.000724449
Erlotinib	0.000796791
GSK1904529A	0.000948749
Daporinad	0.00104876
AZD5153	0.00126144
Selumetinib	0.00128302
Staurosporine	0.00136358
BMS-536924	0.00150827
WIKI4	0.00168928
Bortezomib	0.00179893
ULK1_4989	0.00249169
Olaparib	0.00312338
Zoledronate	0.00462775
Vincristine	0.0047289
OTX015	0.00578146
AGI-5198	0.00578146
VX-11e	0.00597351
WZ4003	0.00630022
Savolitinib	0.00648859
Entinostat	0.0065077
ZM447439	0.00835357
Linsitinib	0.00985002
5-Fluorouracil	0.0103318
Uprosertib	0.0131044
CDK9_5038	0.0136328
AGI-6780	0.0141014
AZD5991	0.0195383
LJI308	0.0205772
Ruxolitinib	0.0212779
EPZ004777	0.0219432
ML323	0.0242316
CDK9_5576	0.0262991
ERK_6604	0.0295803
BIBR-1532	0.0345625
Tozasertib	0.0371344
RVX-208	0.0381174
OSI-027	0.0412003
MN-64	0.0416853
Rapamycin	0.0461659
Vinorelbine	0.0492232
Eg5_9814	0.0501067
MK-2206	0.0515095
AZD1208	0.0537632
MK-1775	0.0563493
Talazoparib	0.0582592
Venetoclax	0.0632013
RO-3306	0.063478
Acetalax	0.0735942
Sinularin	0.0742837
AZD5438	0.0798719
Dabrafenib	0.0814931
Sepantronium bromide	0.0941058
Epirubicin	0.0943145
VE821	0.0976128
GSK343	0.104486
Pevonedistat	0.105528
AZD5363	0.174744
Trametinib	0.181956
AZD4547	0.193017
BI-2536	0.215165
Buparlisib	0.231418
Picolinici-acid	0.232177
Carmustine	0.269859
AZD6482	0.305532
LY2109761	0.30645
KU-55933	0.307832
Pyridostatin	0.34222
PRIMA-1MET	0.372683
EPZ5676	0.378971
LCL161	0.395516
Dinaciclib	0.396684
NVP-ADW742	0.409171
Alisertib	0.410829
PRT062607	0.431025
XAV939	0.448869
AZD5582	0.451785
Vorinostat	0.490665
AZ6102	0.509364
AZD6738	0.51923
Ulixertinib	0.560354
Foretinib	0.570876
Gallibiscoquinazole	0.600964
AZD3759	0.605029
VSP34_8731	0.631748
UMI-77	0.678251
Telomerase Inhibitor IX	0.697381
Vinblastine	0.742469
SCH772984	0.746882
Ibrutinib	0.774278
MG-132	0.787711
Tamoxifen	0.828373
AZD8186	0.856509
IAP_5620	0.951164
P22077	0.953487
Dactinomycin	0.962782
Afuresertib	0.975958
MIM1	0.99457
VE-822	0.995346
